# Supplementary material for: Novel polyadenylylation-dependent neutralization mechanism of the HEPN/MNT toxin/antitoxin system
Source: Nucleic Acids Res. 2020 Oct 12;48(19):11054–67. doi: 10.1093/nar/gkaa855 (PMC7641770; doi:10.1093/nar/gkaa855)
Supplement: gkaa855_Supplemental_Files [file gkaa855_supplemental_files.zip]

Archive with 3 entries (3 files):
- dataset  files in this study.rar
- SI File 09-18-2020v1.docx
- Table S3 and S4.xlsx
