# Supplementary material for: Novel polyadenylylation-dependent neutralization mechanism of the HEPN/MNT toxin/antitoxin system
Source: Nucleic Acids Res. 2020 Oct 12;48(19):11054–67. doi: 10.1093/nar/gkaa855 (PMC7641770; doi:10.1093/nar/gkaa855)
Supplement: gkaa855_Supplemental_Files [file gkaa855_supplemental_files.zip › Table S3 and S4.xlsx]

## Sheet: Table S3 Genomes
Table S3 Genomes used for HEPN/MNT searching.
Domain	IMG Genome ID	Phylum	Class	Order	Family	Genus	Species
Archaea	2663763426	Euryarchaeota	Methanomicrobia	Methanosarcinales	Methanosarcinaceae	Methanosarcina	Methanosarcina mazei
Archaea	644736411	Euryarchaeota	Thermococci	Thermococcales	Thermococcaceae	Thermococcus	Thermococcus gammatolerans
Archaea	2524023100	Crenarchaeota	unclassified	unclassified	unclassified	unclassified	crenarchaeote SCGC AAA288-N15
Archaea	2728369527	Euryarchaeota	Candidatus Poseidoniia	Candidatus Poseidoniales	unclassified	unclassified	Marine Group II euryarchaeote SCGC AB-629-J06
Archaea	2795385317	Euryarchaeota	Halobacteria	Halobacteriales	Halobacteriaceae	unclassified	unclassified
Archaea	2795385307	Euryarchaeota	Nanohaloarchaea	unclassified	unclassified	unclassified	unclassified
Archaea	2547132071	Euryarchaeota	Methanobacteria	Methanobacteriales	Methanobacteriaceae	Methanobrevibacter	Methanobrevibacter smithii
Archaea	2634166696	Euryarchaeota	unclassified	unclassified	unclassified	unclassified	Euryarchaeota archaeon SCGC AD-259-C07
Archaea	2576861807	Euryarchaeota	Halobacteria	Natrialbales	Natrialbaceae	Halostagnicola	Halostagnicola sp. A56
Archaea	2767802456	unclassified	unclassified	unclassified	unclassified	unclassified	unclassified
Archaea	2547132055	Euryarchaeota	Methanobacteria	Methanobacteriales	Methanobacteriaceae	Methanobrevibacter	Methanobrevibacter smithii
Archaea	2721755438	Crenarchaeota	unclassified	unclassified	unclassified	unclassified	unclassified
Archaea	2657245169	Euryarchaeota	Methanomicrobia	Methanomicrobiales	Methanomicrobiaceae	Methanoculleus	unclassified
Archaea	2684622743	Euryarchaeota	Methanobacteria	Methanobacteriales	Methanobacteriaceae	Methanobrevibacter	Methanobrevibacter cuticularis
Archaea	2778261471	unclassified	unclassified	unclassified	unclassified	unclassified	Candidatus Pacearchaeota archaeon
Archaea	2728369726	Candidatus Bathyarchaeota	unclassified	unclassified	unclassified	unclassified	unclassified
Archaea	2551306706	Crenarchaeota	Thermoprotei	Sulfolobales	Sulfolobaceae	Metallosphaera	Metallosphaera yellowstonensis
Archaea	2740891999	Euryarchaeota	Halobacteria	Natrialbales	Natrialbaceae	Haloterrigena	Haloterrigena daqingensis
Archaea	2595698213	Euryarchaeota	Methanobacteria	Methanobacteriales	Methanobacteriaceae	Methanosphaera	Methanosphaera stadtmanae
Archaea	2585427666	Thaumarchaeota	Nitrososphaeria	Nitrososphaerales	Nitrososphaeraceae	Nitrososphaera	Candidatus Nitrososphaera evergladensis
Archaea	638154510	Euryarchaeota	Methanobacteria	Methanobacteriales	Methanobacteriaceae	Methanothermobacter	Methanothermobacter thermautotrophicus
Archaea	2811995171	Euryarchaeota	Halobacteria	Natrialbales	Natrialbaceae	Natronobacterium	Natronobacterium gregoryi
Archaea	2522572137	Crenarchaeota	Thermoprotei	Sulfolobales	Sulfolobaceae	Sulfolobus	unclassified
Archaea	2547132056	Euryarchaeota	Methanobacteria	Methanobacteriales	Methanobacteriaceae	Methanobrevibacter	Methanobrevibacter smithii
Archaea	2556793003	Crenarchaeota	Thermoprotei	Sulfolobales	Sulfolobaceae	Sulfolobus	Sulfolobus acidocaldarius
Archaea	640069318	Euryarchaeota	Methanomicrobia	Methanomicrobiales	Methanomicrobiaceae	Methanoculleus	Methanoculleus marisnigri
Archaea	2770939433	Crenarchaeota	Thermoprotei	Sulfolobales	Sulfolobaceae	Sulfolobus	unclassified
Archaea	650716098	Crenarchaeota	Thermoprotei	Thermoproteales	Thermoproteaceae	Thermoproteus	Thermoproteus uzoniensis
Archaea	2795385310	Euryarchaeota	Halobacteria	Halobacteriales	Halobacteriaceae	unclassified	unclassified
Archaea	2503044005	Crenarchaeota	Thermoprotei	Desulfurococcales	unclassified	unclassified	unclassified
Archaea	2518645502	Thaumarchaeota	unclassified	Nitrosopumilales	Nitrosopumilaceae	Nitrosopumilus	uncultured Candidatus Nitrosopumilus sp.
Archaea	2698536780	Candidatus Parvarchaeota	unclassified	unclassified	unclassified	unclassified	unclassified
Archaea	2651870207	Thaumarchaeota	unclassified	unclassified	unclassified	Candidatus Nitrosopelagicus	unclassified
Archaea	2773857644	Euryarchaeota	Hadesarchaea	unclassified	unclassified	unclassified	unclassified
Archaea	2785510788	unclassified	unclassified	unclassified	unclassified	unclassified	Candidatus Pacearchaeota archaeon CG09_land_8_20_14_0_10_30_9
Archaea	2510065023	Thaumarchaeota	Nitrososphaeria	Nitrososphaerales	Nitrososphaeraceae	Nitrososphaera	Candidatus Nitrososphaera gargensis
Archaea	2786546688	Candidatus Altiarchaeota	unclassified	Candidatus Altiarchaeales	unclassified	Candidatus Altiarchaeum	Candidatus Altiarchaeum sp. CG2_30_32_3053
Archaea	2728369298	Candidatus Bathyarchaeota	unclassified	unclassified	unclassified	unclassified	Candidatus Bathyarchaeota archaeon JdFR-08
Archaea	2636415782	Euryarchaeota	Thermoplasmata	Methanomassiliicoccales	Methanomassiliicoccaceae	Candidatus Methanoplasma	Candidatus Methanoplasma termitum
Archaea	2554235476	Euryarchaeota	Halobacteria	Natrialbales	Natrialbaceae	Natrialba	Natrialba chahannaoensis
Archaea	643692045	Crenarchaeota	Thermoprotei	Sulfolobales	Sulfolobaceae	Sulfolobus	Sulfolobus islandicus
Archaea	2263328038	Euryarchaeota	Candidatus Poseidoniia	unclassified	unclassified	unclassified	Marine Group III euryarchaeote SCGC AAA007-O11
Archaea	2811994974	Euryarchaeota	Methanobacteria	Methanobacteriales	Methanobacteriaceae	Methanobacterium	unclassified
Archaea	2757320762	Thaumarchaeota	unclassified	Nitrosopumilales	Nitrosopumilaceae	Candidatus Nitrosomarinus	Candidatus Nitrosomarinus catalina
Archaea	2571042922	Euryarchaeota	Methanomicrobia	Methanomicrobiales	Methanomicrobiaceae	Methanomicrobium	Methanomicrobium mobile
Archaea	2802429615	Euryarchaeota	Halobacteria	Haloferacales	Halorubraceae	Halorubrum	Halorubrum ezzemoulense
Archaea	646311944	Euryarchaeota	Methanococci	Methanococcales	Methanocaldococcaceae	Methanocaldococcus	Methanocaldococcus vulcanius
Archaea	2264867215	Euryarchaeota	unclassified	unclassified	unclassified	unclassified	Euryarchaeota archaeon SCGC AAA252-I15
Archaea	2517572172	Euryarchaeota	Thermoplasmata	Thermoplasmatales	unclassified	unclassified	Thermoplasmatales archaeon SCGC AB-540-F20
Archaea	2634166704	Euryarchaeota	unclassified	unclassified	unclassified	unclassified	Euryarchaeota archaeon SCGC AD-263-N20
Archaea	2721755892	Nanoarchaeota	unclassified	unclassified	unclassified	unclassified	unclassified
Archaea	2622736425	Euryarchaeota	Methanobacteria	Methanobacteriales	Methanobacteriaceae	Methanobrevibacter	Methanobrevibacter gottschalkii
Archaea	2842578819	Euryarchaeota	Methanomicrobia	Methanosarcinales	unclassified	unclassified	unclassified
Archaea	2785510804	unclassified	unclassified	unclassified	unclassified	unclassified	Candidatus Pacearchaeota archaeon CG_4_10_14_0_2_um_filter_35_33
Archaea	2785510808	unclassified	unclassified	unclassified	unclassified	unclassified	Candidatus Pacearchaeota archaeon CG_4_10_14_0_2_um_filter_31_10
Archaea	2660238643	Euryarchaeota	Methanomicrobia	Methanosarcinales	Methanosarcinaceae	Methanosarcina	Methanosarcina mazei
Archaea	2802429629	Euryarchaeota	Halobacteria	Haloferacales	Halorubraceae	Halorubrum	Halorubrum ezzemoulense
Archaea	2511231068	Euryarchaeota	Halobacteria	Halobacteriales	Haloarculaceae	Haloarcula	Haloarcula hispanica
Archaea	2795385344	Euryarchaeota	Halobacteria	Halobacteriales	Halobacteriaceae	unclassified	unclassified
Archaea	2634166439	Euryarchaeota	Methanomicrobia	Methanosarcinales	Methanosarcinaceae	Methanosarcina	Methanosarcina barkeri
Archaea	2617270898	Euryarchaeota	Halobacteria	Haloferacales	Haloferacaceae	Haloplanus	Haloplanus vescus
Archaea	2785510777	unclassified	unclassified	unclassified	unclassified	unclassified	archaeon
Archaea	2740891976	Candidatus Altiarchaeota	unclassified	Candidatus Altiarchaeales	unclassified	unclassified	Candidatus Altiarchaeales archaeon WOR_SM1_79
Archaea	650377985	Crenarchaeota	Thermoprotei	Thermoproteales	Thermoproteaceae	Vulcanisaeta	Vulcanisaeta moutnovskia
Archaea	2531839219	Euryarchaeota	Halobacteria	Halobacteriales	Halobacteriaceae	Halalkalicoccus	Halalkalicoccus jeotgali
Archaea	2785511145	Candidatus Woesearchaeota	unclassified	unclassified	unclassified	unclassified	Candidatus Woesearchaeota archaeon CG10_big_fil_rev_8_21_14_0_10_32_9
Archaea	2554235506	Euryarchaeota	Halobacteria	Halobacteriales	Halococcaceae	Halococcus	Halococcus salifodinae
Archaea	2728369548	Euryarchaeota	Methanomicrobia	Methanosarcinales	unclassified	unclassified	Methanosarcinales archaeon Methan_02
Archaea	638154512	Euryarchaeota	Thermoplasmata	Thermoplasmatales	Picrophilaceae	Picrophilus	Picrophilus torridus
Archaea	2811995110	unclassified	unclassified	unclassified	unclassified	unclassified	Candidatus Pacearchaeota archaeon
Archaea	2667528102	Euryarchaeota	Methanomicrobia	Methanosarcinales	Methanosarcinaceae	Methanosarcina	Methanosarcina mazei
Archaea	2740891988	Euryarchaeota	Thermoplasmata	Thermoplasmatales	unclassified	unclassified	Thermoplasmatales archaeon SG8-52-2
Archaea	2795385361	Euryarchaeota	Halobacteria	unclassified	unclassified	unclassified	unclassified
Archaea	2770939350	Candidatus Geoarchaeota	unclassified	unclassified	unclassified	unclassified	unclassified
Archaea	2684622702	Crenarchaeota	Thermoprotei	Sulfolobales	Sulfolobaceae	Sulfolobus	Sulfolobus acidocaldarius
Archaea	2264867069	Nanoarchaeota	unclassified	unclassified	unclassified	unclassified	Nanoarchaeota archaeon SCGC AAA011-L22
Archaea	2770939344	Thaumarchaeota	unclassified	unclassified	unclassified	unclassified	unclassified
Archaea	2634166670	Thaumarchaeota	unclassified	unclassified	unclassified	unclassified	Thaumarchaeota archaeon SCGC AC-728-E05
Archaea	2634166689	Thaumarchaeota	unclassified	unclassified	unclassified	unclassified	Thaumarchaeota archaeon SCGC AD-113-N16
Archaea	2681813394	Euryarchaeota	unclassified	unclassified	unclassified	unclassified	candidate division MSBL1 archaeon SCGC-AAA259A05
Archaea	2619618952	Thaumarchaeota	unclassified	unclassified	unclassified	unclassified	Aigarchaeota archaeon
Archaea	2264867071	Nanoarchaeota	unclassified	unclassified	unclassified	unclassified	Nanoarchaeota archaeon SCGC AAA011-K22
Archaea	2582581250	Euryarchaeota	Methanobacteria	Methanobacteriales	Methanobacteriaceae	Methanobacterium	Methanobacterium sp. SMA-27
Archaea	2654587878	Thaumarchaeota	unclassified	Nitrosopumilales	Nitrosopumilaceae	unclassified	unclassified
Archaea	2724679794	Euryarchaeota	Halobacteria	Haloferacales	Halorubraceae	Halorubrum	Halorubrum cibi
Archaea	2731639251	Thaumarchaeota	unclassified	Nitrosopumilales	Nitrosopumilaceae	Nitrosopumilus	uncultured Candidatus Nitrosopumilus sp.
Archaea	2609459637	Thaumarchaeota	unclassified	unclassified	unclassified	unclassified	unclassified
Archaea	2681813129	Euryarchaeota	Methanomicrobia	Methanosarcinales	Methanosarcinaceae	Methanosarcina	Methanosarcina mazei
Archaea	646564555	Euryarchaeota	Halobacteria	Natrialbales	Natrialbaceae	Natrialba	Natrialba magadii
Archaea	2634166724	unclassified	unclassified	unclassified	unclassified	unclassified	archaeon SCGC AB-215-J19
Archaea	2770939385	unclassified	unclassified	unclassified	unclassified	unclassified	unclassified
Archaea	2554235487	Euryarchaeota	Halobacteria	Haloferacales	Halorubraceae	Halorubrum	Halorubrum distributum
Archaea	2506783047	Euryarchaeota	Halobacteria	Halobacteriales	Halobacteriaceae	Halobacterium	Halobacterium sp. DL1
Archaea	2512875007	Euryarchaeota	Halobacteria	Haloferacales	Halorubraceae	Halonotius	Halonotius sp. J07HN4
Archaea	2718217674	Candidatus Bathyarchaeota	unclassified	unclassified	unclassified	unclassified	unclassified
Archaea	2639762614	Euryarchaeota	Halobacteria	Natrialbales	Natrialbaceae	Haloterrigena	unclassified
Archaea	643348525	Euryarchaeota	Methanomicrobia	Methanomicrobiales	Methanoregulaceae	Methanosphaerula	Methanosphaerula palustris
Archaea	2651870295	Euryarchaeota	Candidatus Poseidoniia	Candidatus Poseidoniales	unclassified	unclassified	unclassified
Archaea	2693429869	Euryarchaeota	Halobacteria	Natrialbales	Natrialbaceae	Halobiforma	Halobiforma haloterrestris
Archaea	2684622729	Crenarchaeota	Thermoprotei	Sulfolobales	Sulfolobaceae	Sulfolobus	Sulfolobus acidocaldarius
Archaea	644736373	Euryarchaeota	Halobacteria	Halobacteriales	Haloarculaceae	Halorhabdus	Halorhabdus utahensis
Archaea	2522572142	Euryarchaeota	unclassified	unclassified	unclassified	unclassified	unclassified
Archaea	2522572147	Thaumarchaeota	unclassified	unclassified	unclassified	unclassified	unclassified
Archaea	2728369336	Euryarchaeota	Archaeoglobi	Archaeoglobales	Archaeoglobaceae	Archaeoglobus	Archaeoglobus sp. JdFR-33
Archaea	651053028	Euryarchaeota	Halobacteria	Haloferacales	Haloferacaceae	Haloquadratum	Haloquadratum walsbyi
Archaea	2770939397	unclassified	unclassified	unclassified	unclassified	unclassified	unclassified
Archaea	643886144	Euryarchaeota	Methanobacteria	Methanobacteriales	Methanobacteriaceae	Methanobrevibacter	Methanobrevibacter smithii
Archaea	2785511281	Candidatus Micrarchaeota	unclassified	unclassified	unclassified	unclassified	Candidatus Micrarchaeota archaeon CG08_land_8_20_14_0_20_59_11
Archaea	2681813012	Crenarchaeota	Thermoprotei	Thermoproteales	Thermoproteaceae	Vulcanisaeta	Vulcanisaeta distributa
Archaea	2547132067	Euryarchaeota	Methanobacteria	Methanobacteriales	Methanobacteriaceae	Methanobrevibacter	Methanobrevibacter smithii
Archaea	2505313008	Crenarchaeota	Thermoprotei	Thermoproteales	Thermoproteaceae	unclassified	unclassified
Archaea	2770939390	unclassified	unclassified	unclassified	unclassified	unclassified	unclassified
Archaea	2778261120	Euryarchaeota	unclassified	unclassified	unclassified	unclassified	Euryarchaeota archaeon
Archaea	2684622730	Crenarchaeota	Thermoprotei	Sulfolobales	Sulfolobaceae	Sulfolobus	Sulfolobus acidocaldarius
Archaea	2502171174	Euryarchaeota	Halobacteria	Halobacteriales	Halococcaceae	Halococcus	Halococcus hamelinensis
Archaea	2708742553	unclassified	unclassified	unclassified	unclassified	unclassified	Candidatus Pacearchaeota archaeon RBG_16_35_8
Archaea	2728369314	Euryarchaeota	Archaeoglobi	Archaeoglobales	Archaeoglobaceae	Archaeoglobus	Archaeoglobus sp. JdFR-28
Archaea	2617270917	Euryarchaeota	Halobacteria	Haloferacales	Haloferacaceae	Halopelagius	Halopelagius inordinatus
Archaea	2684622709	Crenarchaeota	Thermoprotei	Sulfolobales	Sulfolobaceae	Sulfolobus	Sulfolobus acidocaldarius
Archaea	2264867268	Crenarchaeota	unclassified	unclassified	unclassified	unclassified	Crenarchaeota archaeon SCGC AAA471-L13
Archaea	2775506846	Thaumarchaeota	unclassified	unclassified	unclassified	Candidatus Nitrosotalea	Candidatus Nitrosotalea sinensis
Archaea	2795385337	Euryarchaeota	Halobacteria	Halobacteriales	Halobacteriaceae	unclassified	unclassified
Archaea	2582580504	Euryarchaeota	Halobacteria	Natrialbales	Natrialbaceae	Haloterrigena	Haloterrigena jeotgali
Archaea	2554235477	Euryarchaeota	Halobacteria	Natrialbales	Natrialbaceae	Natronococcus	Natronococcus amylolyticus
Archaea	2663762667	Euryarchaeota	unclassified	unclassified	unclassified	unclassified	Euryarchaeota archaeon SCGC AC-312_P18
Archaea	2657245293	Thaumarchaeota	unclassified	unclassified	unclassified	unclassified	Thaumarchaeota archaeon SCGC AC-312_A11
Archaea	2799112905	Euryarchaeota	Methanobacteria	Methanobacteriales	Methanobacteriaceae	Methanobrevibacter	uncultured Methanobrevibacter sp.
Archaea	2619618938	Euryarchaeota	Halobacteria	Haloferacales	Haloferacaceae	Haloplanus	Haloplanus aerogenes
Archaea	2681813407	Euryarchaeota	unclassified	unclassified	unclassified	unclassified	candidate division MSBL1 archaeon SCGC-AAA261D19
Archaea	2617271048	Euryarchaeota	Halobacteria	Haloferacales	Halorubraceae	Halorubrum	Halorubrum sp. AJ67
Archaea	2728369539	Euryarchaeota	Methanobacteria	Methanobacteriales	Methanobacteriaceae	Methanobacterium	Methanobacterium congolense
Archaea	2708742544	unclassified	unclassified	unclassified	unclassified	unclassified	Candidatus Pacearchaeota archaeon RBG_13_33_26
Archaea	2786546692	Candidatus Altiarchaeota	unclassified	Candidatus Altiarchaeales	unclassified	Candidatus Altiarchaeum	Candidatus Altiarchaeum sp. CG12_big_fil_rev_8_21_14_0_65_33_22
Archaea	2778260984	Euryarchaeota	unclassified	unclassified	unclassified	unclassified	Euryarchaeota archaeon
Archaea	2518645542	Euryarchaeota	Methanomicrobia	unclassified	unclassified	unclassified	unclassified
Archaea	2708742547	Euryarchaeota	unclassified	unclassified	unclassified	unclassified	Euryarchaeota archaeon RBG_13_31_8
Archaea	646564548	Euryarchaeota	Methanococci	Methanococcales	Methanocaldococcaceae	Methanocaldococcus	Methanocaldococcus sp. FS406-22
Archaea	2698536771	Candidatus Micrarchaeota	unclassified	unclassified	unclassified	unclassified	unclassified
Archaea	2795385328	Euryarchaeota	Halobacteria	Halobacteriales	Halobacteriaceae	unclassified	unclassified
Archaea	2529293211	Euryarchaeota	Halobacteria	Natrialbales	Natrialbaceae	Natronorubrum	Natronorubrum tibetense
Archaea	2681813367	Euryarchaeota	Methanomicrobia	Methanosarcinales	Methanosarcinaceae	Methanosarcina	Methanosarcina sp. 795
Archaea	2799112916	Euryarchaeota	Methanobacteria	Methanobacteriales	Methanobacteriaceae	Methanobrevibacter	uncultured Methanobrevibacter sp.
Archaea	2537561864	Euryarchaeota	Halobacteria	Haloferacales	Haloferacaceae	Haloferax	Haloferax sp. ATCC BAA-646
Archaea	2510065005	Euryarchaeota	Thermococci	Thermococcales	Thermococcaceae	Thermococcus	Thermococcus sp. PK
Archaea	2731639254	Thaumarchaeota	unclassified	unclassified	unclassified	unclassified	uncultured marine group I thaumarchaeote
Archaea	2506520044	Euryarchaeota	Halobacteria	Natrialbales	Natrialbaceae	Natronococcus	Natronococcus occultus
Archaea	2795385389	Euryarchaeota	Halobacteria	Haloferacales	Halorubraceae	Halorubrum	unclassified
Archaea	2264867064	Candidatus Aenigmarchaeota	unclassified	unclassified	unclassified	unclassified	Candidatus Aenigmarchaeota archaeon SCGC AAA011-F07
Archaea	2554235509	Euryarchaeota	Halobacteria	Haloferacales	Halorubraceae	Halorubrum	Halorubrum terrestre
Archaea	2634166298	Euryarchaeota	Methanomicrobia	Methanomicrobiales	Methanomicrobiaceae	Methanoculleus	Methanoculleus thermophilus
Archaea	2721755442	Crenarchaeota	unclassified	unclassified	unclassified	unclassified	unclassified
Archaea	2785511141	Candidatus Woesearchaeota	unclassified	unclassified	unclassified	unclassified	Candidatus Woesearchaeota archaeon
Archaea	2698536761	Candidatus Micrarchaeota	unclassified	unclassified	unclassified	unclassified	unclassified
Archaea	2778261326	Euryarchaeota	unclassified	unclassified	unclassified	unclassified	Euryarchaeota archaeon
Archaea	638341092	Euryarchaeota	Thermoplasmata	Thermoplasmatales	Ferroplasmaceae	Ferroplasma	Ferroplasma acidarmanus
Archaea	2681813413	Euryarchaeota	unclassified	unclassified	unclassified	unclassified	candidate division MSBL1 archaeon SCGC-AAA833K04
Archaea	2785511275	Candidatus Micrarchaeota	unclassified	unclassified	unclassified	unclassified	Candidatus Micrarchaeota archaeon CG1_02_55_22
Archaea	2785510771	unclassified	unclassified	unclassified	unclassified	unclassified	archaeon
Archaea	2698536758	Candidatus Micrarchaeota	unclassified	unclassified	unclassified	unclassified	unclassified
Archaea	2693430074	Euryarchaeota	unclassified	unclassified	unclassified	unclassified	Euryarchaeota archaeon JGI CrystG Aug3-3-F14
Archaea	2264867023	Crenarchaeota	unclassified	unclassified	unclassified	unclassified	crenarchaeote SCGC AAA261-F05
Archaea	2684622717	Crenarchaeota	Thermoprotei	Sulfolobales	Sulfolobaceae	Sulfolobus	Sulfolobus acidocaldarius
Archaea	2681813472	Thaumarchaeota	unclassified	Nitrosopumilales	Nitrosopumilaceae	Nitrosopumilus	unclassified
Archaea	2681813389	Euryarchaeota	unclassified	unclassified	unclassified	unclassified	candidate division MSBL1 archaeon SCGC-AAA382K21
Archaea	2728369530	Euryarchaeota	Thermoplasmata	Thermoplasmatales	unclassified	unclassified	Thermoplasmatales archaeon I-plasma
Archaea	2660238811	Thaumarchaeota	unclassified	unclassified	unclassified	unclassified	Thaumarchaeota archaeon SCGC AC-312_G05
Archaea	2524023114	Crenarchaeota	unclassified	unclassified	unclassified	unclassified	crenarchaeote SCGC AAA008-G03
Archaea	2585428036	Thaumarchaeota	unclassified	unclassified	unclassified	unclassified	Marine Group I thaumarchaeote SCGC AAA799-N04
Archaea	2502790017	Euryarchaeota	Methanomicrobia	Methanosarcinales	Methanosarcinaceae	Methanosalsum	Methanosalsum zhilinae
Archaea	2657245245	Thaumarchaeota	unclassified	unclassified	unclassified	unclassified	Thaumarchaeota archaeon SCGC AC-312_C19
Archaea	2639762586	Crenarchaeota	unclassified	unclassified	unclassified	unclassified	Crenarchaeota archaeon JGI MDM2 LHC4sed-1-G16
Archaea	2667527756	Euryarchaeota	Methanomicrobia	Methanosarcinales	Methanosarcinaceae	Methanosarcina	Methanosarcina mazei
Archaea	2639762677	unclassified	unclassified	unclassified	unclassified	unclassified	archaeon SCGC AB-633-I06
Archaea	2775506789	Candidatus Micrarchaeota	unclassified	unclassified	unclassified	Candidatus Micrarchaeum	Candidatus Micrarchaeum acidiphilum
Archaea	2639762563	Euryarchaeota	Halobacteria	Natrialbales	Natrialbaceae	Halostagnicola	Halostagnicola kamekurae
Archaea	2785510814	unclassified	unclassified	unclassified	unclassified	unclassified	archaeon (Candidatus Huberarchaea) CG02_land_8_20_14_3_00_31_209
Archaea	2728369308	Euryarchaeota	Archaeoglobi	Archaeoglobales	Archaeoglobaceae	Archaeoglobus	Archaeoglobus sp. JdFR-37
Archaea	2778261133	Euryarchaeota	unclassified	unclassified	unclassified	unclassified	Euryarchaeota archaeon
Archaea	2524023119	Crenarchaeota	unclassified	unclassified	unclassified	unclassified	crenarchaeote SCGC AAA008-O18
Archaea	2786546528	Euryarchaeota	unclassified	unclassified	unclassified	unclassified	Euryarchaeota archaeon CG_4_9_14_3_um_filter_38_12
Archaea	2630968972	Euryarchaeota	Methanomicrobia	Methanosarcinales	Methanosarcinaceae	Methanococcoides	Methanococcoides methylutens
Archaea	638154502	Euryarchaeota	Archaeoglobi	Archaeoglobales	Archaeoglobaceae	Archaeoglobus	Archaeoglobus fulgidus
Archaea	2687453664	Thaumarchaeota	unclassified	unclassified	unclassified	unclassified	Thaumarchaeota archaeon SCGC AC-312_O02
Archaea	2770939374	unclassified	unclassified	unclassified	unclassified	unclassified	unclassified
Archaea	2693429898	Euryarchaeota	Halobacteria	Haloferacales	Halorubraceae	Halohasta	Halohasta litchfieldiae
Archaea	2770939363	Crenarchaeota	Thermoprotei	Desulfurococcales	unclassified	unclassified	unclassified
Archaea	640753034	Euryarchaeota	Methanococci	Methanococcales	Methanococcaceae	Methanococcus	Methanococcus aeolicus
Archaea	2785511162	Candidatus Woesearchaeota	unclassified	unclassified	unclassified	unclassified	Candidatus Woesearchaeota archaeon CG_4_10_14_0_8_um_filter_47_5
Archaea	638154504	Euryarchaeota	Halobacteria	Halobacteriales	Halobacteriaceae	Halobacterium	Halobacterium salinarum
Archaea	2681813051	Nanoarchaeota	unclassified	Nanoarchaeales	Nanopusillaceae	Candidatus Nanopusillus	Candidatus Nanopusillus acidilobi
Archaea	2728369528	Euryarchaeota	Thermoplasmata	Thermoplasmatales	unclassified	unclassified	Thermoplasmatales archaeon A-plasma
Archaea	2785510810	unclassified	unclassified	unclassified	unclassified	unclassified	Candidatus Pacearchaeota archaeon CG_4_9_14_3_um_filter_35_19
Archaea	2527291500	Thaumarchaeota	unclassified	unclassified	unclassified	unclassified	Thaumarchaeota archaeon SCGC AAA007-O23
Archaea	2740891998	Euryarchaeota	Halobacteria	Halobacteriales	Haloarculaceae	Halorientalis	Halorientalis sp. IM1011
Archaea	2684622712	Crenarchaeota	Thermoprotei	Sulfolobales	Sulfolobaceae	Sulfolobus	Sulfolobus acidocaldarius
Archaea	2770939357	Crenarchaeota	Thermoprotei	Desulfurococcales	unclassified	unclassified	unclassified
Archaea	2502422326	Euryarchaeota	Nanohaloarchaea	unclassified	unclassified	Candidatus Nanosalina	Candidatus Nanosalina sp. J07AB43
Archaea	2504557011	Crenarchaeota	Thermoprotei	Thermoproteales	unclassified	unclassified	unclassified
Archaea	2791355069	Euryarchaeota	Halobacteria	Haloferacales	Halorubraceae	Halorubrum	Halorubrum sp. Hd13
Archaea	2522125044	Nanoarchaeota	unclassified	unclassified	unclassified	unclassified	unclassified
Archaea	2639762995	Thaumarchaeota	unclassified	unclassified	unclassified	unclassified	Marine Group I thaumarchaeote SCGC AAA799-O18
Archaea	2681813119	Euryarchaeota	Methanomicrobia	Methanosarcinales	Methanosarcinaceae	Methanosarcina	Methanosarcina mazei
Archaea	640427135	Crenarchaeota	Thermoprotei	Thermoproteales	Thermoproteaceae	Pyrobaculum	Pyrobaculum arsenaticum
Archaea	2529293002	Euryarchaeota	Halobacteria	Natrialbales	Natrialbaceae	Natronolimnobius	Natronolimnobius innermongolicus
Archaea	2619619229	Thaumarchaeota	unclassified	unclassified	unclassified	Candidatus Nitrosotenuis	Candidatus Nitrosotenuis uzonensis
Archaea	2785510770	unclassified	unclassified	unclassified	unclassified	unclassified	archaeon
Archaea	2770939362	unclassified	unclassified	unclassified	unclassified	unclassified	unclassified
Archaea	2501025505	Euryarchaeota	Thermococci	Thermococcales	Thermococcaceae	Palaeococcus	Palaeococcus ferrophilus
Archaea	2667527934	Euryarchaeota	Methanomicrobia	Methanosarcinales	Methanosarcinaceae	Methanosarcina	Methanosarcina mazei
Archaea	2505679075	Euryarchaeota	Methanomicrobia	Methanocellales	Methanocellaceae	Methanocella	Methanocella paludicola
Archaea	2721755895	Candidatus Aenigmarchaeota	unclassified	unclassified	unclassified	unclassified	unclassified
Archaea	2684622664	Euryarchaeota	Halobacteria	Halobacteriales	Haloarculaceae	Haloarcula	Haloarcula sp. CBA1128
Archaea	2524023122	Crenarchaeota	unclassified	unclassified	unclassified	unclassified	crenarchaeote SCGC AAA288-C17
Archaea	2645727876	Euryarchaeota	Thermococci	Thermococcales	Thermococcaceae	Thermococcus	Thermococcus sp. EP1
Archaea	2642422537	Euryarchaeota	Methanomicrobia	Methanosarcinales	Methanosarcinaceae	Methanococcoides	Methanococcoides vulcani
Archaea	2728369316	Crenarchaeota	unclassified	unclassified	unclassified	unclassified	Crenarchaeota archaeon JdFR-12
Archaea	2795385357	Euryarchaeota	Halobacteria	unclassified	unclassified	unclassified	unclassified
Archaea	2721755427	Crenarchaeota	Thermoprotei	Desulfurococcales	Desulfurococcaceae	Desulfurococcus	unclassified
Archaea	2795385365	Euryarchaeota	Halobacteria	unclassified	unclassified	unclassified	unclassified
Archaea	2728369326	Euryarchaeota	Archaeoglobi	Archaeoglobales	Archaeoglobaceae	Archaeoglobus	Archaeoglobus sp. JdFR-24
Archaea	2690315686	Euryarchaeota	Halobacteria	Halobacteriales	Halobacteriaceae	Haladaptatus	Haladaptatus sp. R4
Archaea	2660238770	Euryarchaeota	unclassified	unclassified	unclassified	unclassified	Euryarchaeota archaeon SCGC AC-312_J04
Archaea	2504756013	unclassified	unclassified	unclassified	unclassified	unclassified	unclassified
Archaea	644736385	Euryarchaeota	Methanococci	Methanococcales	Methanocaldococcaceae	Methanocaldococcus	Methanocaldococcus fervens
Archaea	2654587522	Euryarchaeota	Thermoplasmata	Thermoplasmatales	Ferroplasmaceae	Acidiplasma	Acidiplasma cupricumulans
Archaea	2558309064	Euryarchaeota	Halobacteria	Halobacteriales	Haloarculaceae	Haloarcula	Haloarcula hispanica
Archaea	637000163	Euryarchaeota	Methanobacteria	Methanobacteriales	Methanobacteriaceae	Methanosphaera	Methanosphaera stadtmanae
Archaea	2698536787	Candidatus Parvarchaeota	unclassified	unclassified	unclassified	unclassified	unclassified
Archaea	2684622719	Crenarchaeota	Thermoprotei	Sulfolobales	Sulfolobaceae	Sulfolobus	Sulfolobus acidocaldarius
Archaea	2778261553	Euryarchaeota	unclassified	unclassified	unclassified	unclassified	Euryarchaeota archaeon
Archaea	2684622735	Crenarchaeota	Thermoprotei	Sulfolobales	Sulfolobaceae	Sulfolobus	Sulfolobus acidocaldarius
Archaea	2785510817	unclassified	unclassified	unclassified	unclassified	unclassified	archaeon (Candidatus Huberarchaea) CG_4_8_14_3_um_filter_CG_151
Archaea	2554235480	Euryarchaeota	Halobacteria	Haloferacales	Halorubraceae	Halorubrum	Halorubrum arcis
Archaea	2264867003	Crenarchaeota	unclassified	unclassified	unclassified	unclassified	Crenarchaeota archaeon SCGC AAA471-C03
Archaea	2684622723	Crenarchaeota	Thermoprotei	Sulfolobales	Sulfolobaceae	Sulfolobus	Sulfolobus acidocaldarius
Archaea	2756170388	Euryarchaeota	Methanomicrobia	Methanosarcinales	Methanosarcinaceae	Methanimicrococcus	Methanimicrococcus blatticola
Archaea	2785510793	unclassified	unclassified	unclassified	unclassified	unclassified	archaeon (Candidatus Huberarchaea) CG18_big_fil_WC_8_21_14_2_50_31_19
Archaea	2785510784	unclassified	unclassified	unclassified	unclassified	unclassified	Candidatus Pacearchaeota archaeon CG10_big_fil_rev_8_21_14_0_10_34_76
Archaea	2547132060	Euryarchaeota	Methanobacteria	Methanobacteriales	Methanobacteriaceae	Methanobrevibacter	Methanobrevibacter smithii
Archaea	2773858044	Euryarchaeota	Thermoplasmata	Thermoplasmatales	Cuniculiplasmataceae	Cuniculiplasma	Cuniculiplasma divulgatum
Archaea	2718217673	Candidatus Bathyarchaeota	unclassified	unclassified	unclassified	unclassified	unclassified
Archaea	2698536777	Candidatus Micrarchaeota	unclassified	unclassified	unclassified	unclassified	unclassified
Archaea	2554235458	Crenarchaeota	Thermoprotei	Thermoproteales	Thermofilaceae	Thermofilum	Thermofilum adornatus
Archaea	643692044	Crenarchaeota	Thermoprotei	Sulfolobales	Sulfolobaceae	Sulfolobus	Sulfolobus islandicus
Archaea	2663762907	Euryarchaeota	Methanomicrobia	Methanosarcinales	Methanosarcinaceae	Methanosarcina	Methanosarcina mazei
Archaea	2540341077	Euryarchaeota	Methanomicrobia	Methanosarcinales	Methanosarcinaceae	Methanosarcina	Methanosarcina mazei
Archaea	2731639234	Thaumarchaeota	unclassified	Nitrosopumilales	Nitrosopumilaceae	Nitrosopumilus	uncultured Candidatus Nitrosopumilus sp.
Archaea	649633067	Euryarchaeota	Methanobacteria	Methanobacteriales	Methanothermaceae	Methanothermus	Methanothermus fervidus
Archaea	2521172713	Euryarchaeota	Halobacteria	Haloferacales	Haloferacaceae	Haloferax	Haloferax mediterranei
Archaea	2698536770	Candidatus Micrarchaeota	unclassified	unclassified	unclassified	unclassified	unclassified
Archaea	2264867226	Thaumarchaeota	unclassified	unclassified	unclassified	unclassified	Aigarchaeota archaeon SCGC AAA471-J07
Archaea	2708742557	Euryarchaeota	unclassified	unclassified	unclassified	unclassified	Euryarchaeota archaeon RBG_16_67_27
Archaea	643692049	Crenarchaeota	Thermoprotei	Sulfolobales	Sulfolobaceae	Sulfolobus	Sulfolobus islandicus
Archaea	2778260947	Euryarchaeota	Halobacteria	Halobacteriales	Haloarculaceae	Haloarcula	Haloarcula quadrata
Archaea	2786546169	Euryarchaeota	Methanobacteria	Methanobacteriales	Methanobacteriaceae	Methanobrevibacter	Methanobrevibacter gottschalkii
Archaea	2708742560	Candidatus Bathyarchaeota	unclassified	unclassified	unclassified	unclassified	Candidatus Bathyarchaeota archaeon RBG_16_57_9
Archaea	2511231093	Crenarchaeota	Thermoprotei	Thermoproteales	Thermoproteaceae	Thermoproteus	Thermoproteus tenax
Archaea	2684622716	Crenarchaeota	Thermoprotei	Sulfolobales	Sulfolobaceae	Sulfolobus	Sulfolobus acidocaldarius
Archaea	2522572139	Candidatus Geoarchaeota	unclassified	unclassified	unclassified	unclassified	unclassified
Archaea	2264867019	Crenarchaeota	unclassified	unclassified	unclassified	unclassified	crenarchaeote SCGC AAA261-N13
Archaea	2770939430	Thaumarchaeota	unclassified	unclassified	unclassified	unclassified	unclassified
Archaea	2651869720	Euryarchaeota	Halobacteria	Natrialbales	Natrialbaceae	Haloterrigena	Haloterrigena turkmenica
Archaea	2654588078	Candidatus Bathyarchaeota	unclassified	unclassified	unclassified	unclassified	miscellaneous Crenarchaeota group archaeon SMTZ-80
Archaea	2785510799	unclassified	unclassified	unclassified	unclassified	unclassified	Candidatus Pacearchaeota archaeon CG1_02_30_18
Archaea	2634166733	Thaumarchaeota	unclassified	unclassified	unclassified	unclassified	Thaumarchaeota archaeon SCGC AB-633-I03
Archaea	2657245297	Thaumarchaeota	unclassified	unclassified	unclassified	unclassified	Thaumarchaeota archaeon SCGC AC-312_E07
Archaea	646311934	Euryarchaeota	Halobacteria	Natrialbales	Natrialbaceae	Haloterrigena	Haloterrigena turkmenica
Archaea	2681813416	Euryarchaeota	Thermococci	Thermococcales	Thermococcaceae	Thermococcus	Thermococcus thioreducens
Archaea	2645727699	Euryarchaeota	Halobacteria	Haloferacales	Halorubraceae	Halorubrum	Halorubrum tropicale
Archaea	2667528052	Euryarchaeota	Methanomicrobia	Methanosarcinales	Methanosarcinaceae	Methanosarcina	Methanosarcina mazei
Archaea	2721755434	Crenarchaeota	unclassified	unclassified	unclassified	unclassified	unclassified
Archaea	2773857643	Euryarchaeota	Thermoplasmata	Methanomassiliicoccales	unclassified	unclassified	unclassified
Archaea	2785511151	Candidatus Woesearchaeota	unclassified	unclassified	unclassified	unclassified	Candidatus Woesearchaeota archaeon CG06_land_8_20_14_3_00_33_13
Archaea	640069314	Crenarchaeota	Thermoprotei	Desulfurococcales	Pyrodictiaceae	Hyperthermus	Hyperthermus butylicus
Archaea	2785511142	Candidatus Woesearchaeota	unclassified	unclassified	unclassified	unclassified	Candidatus Woesearchaeota archaeon
Archaea	2786546491	Thaumarchaeota	unclassified	unclassified	unclassified	unclassified	Thaumarchaeota archaeon
Archaea	2627853727	Crenarchaeota	Thermoprotei	Thermoproteales	Thermofilaceae	Thermofilum	Thermofilum adornatus
Archaea	2740891994	Euryarchaeota	Thermoplasmata	Thermoplasmatales	unclassified	unclassified	Thermoplasmatales archaeon SM1-50
Archaea	2634166560	Euryarchaeota	unclassified	unclassified	unclassified	unclassified	Euryarchaeota archaeon SCGC AD-113-J19
Archaea	2795385347	Euryarchaeota	Halobacteria	Halobacteriales	Halobacteriaceae	unclassified	unclassified
Archaea	2551306701	unclassified	unclassified	unclassified	unclassified	unclassified	unclassified
Archaea	2506520039	Euryarchaeota	Methanococci	Methanococcales	Methanocaldococcaceae	Methanotorris	Methanotorris formicicus
Archaea	2785510801	unclassified	unclassified	unclassified	unclassified	unclassified	Candidatus Pacearchaeota archaeon CG1_02_31_27
Archaea	2609460336	Euryarchaeota	Halobacteria	Haloferacales	Haloferacaceae	Haloferax	Haloferax alexandrinus
Archaea	2651870296	Euryarchaeota	unclassified	unclassified	unclassified	unclassified	unclassified
Archaea	2657245308	Thaumarchaeota	unclassified	unclassified	unclassified	unclassified	Thaumarchaeota archaeon SCGC AC-312_F15
Archaea	2684622728	Crenarchaeota	Thermoprotei	Sulfolobales	Sulfolobaceae	Sulfolobus	Sulfolobus acidocaldarius
Archaea	2754412526	Euryarchaeota	Methanomicrobia	Methanosarcinales	Methanosarcinaceae	Methanohalophilus	Methanohalophilus euhalobius
Archaea	2770939348	Candidatus Aenigmarchaeota	unclassified	unclassified	unclassified	unclassified	unclassified
Archaea	2547132052	Euryarchaeota	Methanobacteria	Methanobacteriales	Methanobacteriaceae	Methanobrevibacter	Methanobrevibacter smithii
Archaea	2681813385	Euryarchaeota	unclassified	unclassified	unclassified	unclassified	candidate division MSBL1 archaeon SCGC-AAA382A13
Archaea	2690315681	Euryarchaeota	Halobacteria	Halobacteriales	Haloarculaceae	Haloarcula	Haloarcula sp. K1
Archaea	2684622732	Crenarchaeota	Thermoprotei	Sulfolobales	Sulfolobaceae	Sulfolobus	Sulfolobus acidocaldarius
Archaea	2522125036	Crenarchaeota	Thermoprotei	Sulfolobales	Sulfolobaceae	Stygiolobus	unclassified
Archaea	2795385332	Euryarchaeota	Halobacteria	Halobacteriales	Halobacteriaceae	unclassified	unclassified
Archaea	2508501049	Crenarchaeota	Thermoprotei	Sulfolobales	Sulfolobaceae	Metallosphaera	Metallosphaera yellowstonensis
Archaea	2565956587	Euryarchaeota	Thermococci	Thermococcales	Thermococcaceae	Thermococcus	Thermococcus nautili
Archaea	2645728164	Euryarchaeota	unclassified	unclassified	unclassified	unclassified	unclassified
Archaea	2630968729	Euryarchaeota	Methanomicrobia	Methanosarcinales	Methanosarcinaceae	Methanosarcina	Methanosarcina barkeri
Archaea	2785511286	Candidatus Micrarchaeota	unclassified	unclassified	unclassified	unclassified	Candidatus Micrarchaeota archaeon CG_4_10_14_0_2_um_filter_60_11
Archaea	2263082002	Thaumarchaeota	unclassified	unclassified	unclassified	unclassified	unclassified
Archaea	2778261332	Euryarchaeota	unclassified	unclassified	unclassified	unclassified	Euryarchaeota archaeon
Archaea	2808606442	Euryarchaeota	Methanomicrobia	Methanomicrobiales	Methanoregulaceae	unclassified	unclassified
Archaea	2524023237	unclassified	unclassified	unclassified	unclassified	unclassified	unclassified
Archaea	2811995089	unclassified	unclassified	unclassified	unclassified	unclassified	Candidatus Pacearchaeota archaeon
Archaea	2795385314	Euryarchaeota	Halobacteria	Halobacteriales	Halobacteriaceae	unclassified	unclassified
Archaea	2770939427	unclassified	unclassified	unclassified	unclassified	unclassified	unclassified
Archaea	2527291507	Nanoarchaeota	unclassified	unclassified	unclassified	unclassified	Nanoarchaeota archaeon SCGC AAA011-L22
Archaea	2547132063	Euryarchaeota	Methanobacteria	Methanobacteriales	Methanobacteriaceae	Methanobrevibacter	Methanobrevibacter smithii
Archaea	2785510796	unclassified	unclassified	unclassified	unclassified	unclassified	Candidatus Pacearchaeota archaeon CG10_big_fil_rev_8_21_14_0_10_31_24
Archaea	2718217700	Euryarchaeota	Halobacteria	Halobacteriales	Halobacteriaceae	Halodesulfurarchaeum	Halodesulfurarchaeum formicicum
Archaea	2728369534	Crenarchaeota	Thermoprotei	Sulfolobales	Sulfolobaceae	Sulfolobus	Sulfolobus sp. A20
Archaea	2636415715	Euryarchaeota	Halobacteria	Halobacteriales	Haloarculaceae	Haloarcula	Haloarcula salaria
Archaea	2728369327	Euryarchaeota	Archaeoglobi	Archaeoglobales	Archaeoglobaceae	Archaeoglobus	Archaeoglobus sp. JdFR-27
Archaea	2554235483	Euryarchaeota	Halobacteria	Natrialbales	Natrialbaceae	Natrialba	Natrialba asiatica
Archaea	2681813017	Crenarchaeota	Thermoprotei	Thermoproteales	Thermoproteaceae	Vulcanisaeta	Vulcanisaeta sp. JCM 16159
Archaea	2617270915	Euryarchaeota	Halobacteria	Halobacteriales	Halobacteriaceae	Halobacterium	Halobacterium jilantaiense
Archaea	2778260988	Euryarchaeota	unclassified	unclassified	unclassified	unclassified	Euryarchaeota archaeon
Archaea	2663763551	Thaumarchaeota	unclassified	unclassified	unclassified	unclassified	Thaumarchaeota archaeon SCGC AC-312_J09
Archaea	2791354821	Euryarchaeota	unclassified	unclassified	unclassified	unclassified	unclassified
Archaea	2681813122	Euryarchaeota	Methanomicrobia	Methanosarcinales	Methanosarcinaceae	Methanosarcina	Methanosarcina mazei
Archaea	2608642196	Euryarchaeota	Thermoplasmata	Methanomassiliicoccales	Methanomassiliicoccaceae	Candidatus Methanoplasma	Candidatus Methanoplasma termitum
Archaea	2513237065	Crenarchaeota	unclassified	unclassified	unclassified	unclassified	crenarchaeote SCGC AAA288-J14
Archaea	2651870300	Euryarchaeota	Candidatus Poseidoniia	Candidatus Poseidoniales	unclassified	unclassified	unclassified
Archaea	2508501015	Euryarchaeota	Halobacteria	Haloferacales	Haloferacaceae	Haloferax	Haloferax sulfurifontis
Archaea	2786546487	Thaumarchaeota	unclassified	unclassified	unclassified	unclassified	Thaumarchaeota archaeon
Archaea	2565956510	Euryarchaeota	Methanomicrobia	Methanosarcinales	Methermicoccaceae	Methermicoccus	Methermicoccus shengliensis
Archaea	2681813425	Euryarchaeota	Methanomicrobia	Methanomicrobiales	Methanomicrobiaceae	Methanoculleus	Methanoculleus sp. MAB1
Archaea	2681813402	Euryarchaeota	unclassified	unclassified	unclassified	unclassified	candidate division MSBL1 archaeon SCGC-AAA259J03
Archaea	2706794870	Thaumarchaeota	unclassified	Nitrosopumilales	unclassified	unclassified	unclassified
Archaea	2785511179	Nanoarchaeota	unclassified	unclassified	unclassified	unclassified	Nanoarchaeota archaeon
Archaea	2693429847	Candidatus Parvarchaeota	unclassified	unclassified	unclassified	unclassified	Candidatus Parvarchaeota archaeon JGI CrystG Apr02-2-H22
Archaea	2634166701	Euryarchaeota	unclassified	unclassified	unclassified	unclassified	Euryarchaeota archaeon SCGC AD-261-K09
Archaea	2785511148	Candidatus Woesearchaeota	unclassified	unclassified	unclassified	unclassified	Candidatus Woesearchaeota archaeon CG10_big_fil_rev_8_21_14_0_10_45_5
Archaea	2681813398	Euryarchaeota	unclassified	unclassified	unclassified	unclassified	candidate division MSBL1 archaeon SCGC-AAA259E22
Archaea	2713897302	Euryarchaeota	unclassified	unclassified	unclassified	unclassified	unclassified
Archaea	2681813388	Euryarchaeota	unclassified	unclassified	unclassified	unclassified	candidate division MSBL1 archaeon SCGC-AAA382F02
Archaea	648028040	Euryarchaeota	Methanomicrobia	Methanomicrobiales	Methanomicrobiaceae	Methanolacinia	Methanolacinia petrolearia
Archaea	2554235473	Euryarchaeota	Halobacteria	Haloferacales	Halorubraceae	Halorubrum	Halorubrum coriense
Archaea	2770939338	Crenarchaeota	Thermoprotei	Sulfolobales	unclassified	unclassified	unclassified
Archaea	2554235502	Euryarchaeota	Halobacteria	Natrialbales	Natrialbaceae	Natrinema	Natrinema versiforme
Archaea	2684622506	Euryarchaeota	Methanomicrobia	Methanosarcinales	Methanosarcinaceae	Methanosarcina	Methanosarcina horonobensis
Archaea	2706794823	Thaumarchaeota	unclassified	Nitrosopumilales	unclassified	unclassified	unclassified
Archaea	2654587877	Thaumarchaeota	unclassified	Nitrosopumilales	Nitrosopumilaceae	unclassified	unclassified
Archaea	2799112922	Euryarchaeota	Methanobacteria	Methanobacteriales	Methanobacteriaceae	Methanobrevibacter	uncultured Methanobrevibacter sp.
Archaea	2770939339	Candidatus Bathyarchaeota	unclassified	unclassified	unclassified	unclassified	unclassified
Archaea	2522125037	Crenarchaeota	Thermoprotei	Acidilobales	Acidilobaceae	Acidilobus	unclassified
Archaea	2802429654	Euryarchaeota	Halobacteria	Haloferacales	Halorubraceae	Halorubrum	Halorubrum ezzemoulense
Archaea	2527291513	Crenarchaeota	unclassified	unclassified	unclassified	unclassified	Crenarchaeota archaeon SCGC AAA471-B05
Archaea	2770939437	unclassified	unclassified	unclassified	unclassified	unclassified	unclassified
Archaea	2660238307	Euryarchaeota	Thermoplasmata	unclassified	unclassified	unclassified	methanogenic archaeon ISO4-H5
Archaea	2728369544	Euryarchaeota	Methanomicrobia	Methanomicrobiales	unclassified	unclassified	Methanomicrobiales archaeon Methan_06
Archaea	2554235491	Euryarchaeota	Halobacteria	Halobacteriales	Halococcaceae	Halococcus	Halococcus thailandensis
Archaea	2786546739	Thaumarchaeota	unclassified	Nitrosopumilales	unclassified	unclassified	Nitrosopumilales archaeon CG11_big_fil_rev_8_21_14_0_20_33_24
Archaea	2524023117	Crenarchaeota	unclassified	unclassified	unclassified	unclassified	crenarchaeote SCGC AAA008-N07
Archaea	2582580744	Euryarchaeota	Methanobacteria	Methanobacteriales	Methanobacteriaceae	Methanobacterium	Methanobacterium veterum
Archaea	2504136002	Euryarchaeota	Archaeoglobi	Archaeoglobales	Archaeoglobaceae	Archaeoglobus	Archaeoglobus veneficus
Archaea	2775507274	Euryarchaeota	Halobacteria	Haloferacales	Halorubraceae	Halohasta	Halohasta litchfieldiae
Archaea	2684622703	Crenarchaeota	Thermoprotei	Sulfolobales	Sulfolobaceae	Sulfolobus	Sulfolobus acidocaldarius
Archaea	2634166740	Euryarchaeota	unclassified	unclassified	unclassified	unclassified	Euryarchaeota archaeon SCGC AB-637-M03
Archaea	2758568023	Euryarchaeota	Thermococci	Thermococcales	Thermococcaceae	Thermococcus	Thermococcus gorgonarius
Archaea	2524023108	Crenarchaeota	unclassified	unclassified	unclassified	unclassified	crenarchaeote SCGC AAA007-G17
Archaea	2551306657	Euryarchaeota	Methanobacteria	Methanobacteriales	Methanobacteriaceae	Methanobrevibacter	Methanobrevibacter boviskoreani
Archaea	2504557009	Crenarchaeota	Thermoprotei	Thermoproteales	unclassified	unclassified	unclassified
Archaea	2698536741	Thaumarchaeota	unclassified	unclassified	unclassified	unclassified	unclassified
Archaea	2751185538	Candidatus Geoarchaeota	unclassified	unclassified	unclassified	unclassified	unclassified
Archaea	2648501421	Euryarchaeota	Methanomicrobia	Methanosarcinales	Methanosarcinaceae	Methanosarcina	Methanosarcina barkeri
Archaea	2651869596	Euryarchaeota	Halobacteria	Natrialbales	Natrialbaceae	Haloterrigena	Haloterrigena hispanica
Archaea	2770939388	Thaumarchaeota	unclassified	unclassified	unclassified	unclassified	unclassified
Archaea	2785511279	Candidatus Micrarchaeota	unclassified	unclassified	unclassified	unclassified	Candidatus Micrarchaeota archaeon CG_4_10_14_0_8_um_filter_60_7
Archaea	2264867024	Euryarchaeota	unclassified	unclassified	unclassified	unclassified	euryarchaeote SCGC AAA261-G15
Archaea	2681813026	Euryarchaeota	Methanomicrobia	Methanosarcinales	Methanosarcinaceae	Methanosarcina	Methanosarcina mazei
Archaea	2770939393	Thaumarchaeota	unclassified	unclassified	unclassified	unclassified	unclassified
Archaea	646564573	Crenarchaeota	Thermoprotei	Desulfurococcales	Desulfurococcaceae	Staphylothermus	Staphylothermus hellenicus
Archaea	2778261549	Euryarchaeota	unclassified	unclassified	unclassified	unclassified	Euryarchaeota archaeon
Archaea	2770939366	unclassified	unclassified	unclassified	unclassified	unclassified	unclassified
Archaea	2687453666	Thaumarchaeota	unclassified	unclassified	unclassified	unclassified	Thaumarchaeota archaeon SCGC AC-337_M22
Archaea	2657245302	Thaumarchaeota	unclassified	unclassified	unclassified	unclassified	Thaumarchaeota archaeon SCGC AD-305-F05
Archaea	2511231109	Euryarchaeota	Methanococci	Methanococcales	Methanococcaceae	Methanococcus	Methanococcus maripaludis
Archaea	2708742563	Euryarchaeota	unclassified	unclassified	unclassified	unclassified	Euryarchaeota archaeon RBG_19FT_COMBO_69_17
Archaea	2785511274	Candidatus Micrarchaeota	unclassified	unclassified	unclassified	unclassified	Candidatus Micrarchaeota archaeon CG1_02_51_15
Archaea	2770939428	Crenarchaeota	Thermoprotei	Sulfolobales	Sulfolobaceae	Metallosphaera	unclassified
Archaea	2529292698	Thaumarchaeota	unclassified	unclassified	unclassified	unclassified	Marine Group I thaumarchaeote SCGC AAA160-J20
Archaea	2728369303	Candidatus Bathyarchaeota	unclassified	unclassified	unclassified	unclassified	Candidatus Bathyarchaeota archaeon JdFR-01
Archaea	2795385324	Euryarchaeota	Halobacteria	Halobacteriales	Halobacteriaceae	unclassified	unclassified
Archaea	2799112911	Euryarchaeota	Methanobacteria	Methanobacteriales	Methanobacteriaceae	Methanobrevibacter	uncultured Methanobrevibacter sp.
Archaea	2518645514	unclassified	unclassified	unclassified	unclassified	unclassified	uncultured archaeon A07HR67
Archaea	2524023103	Thaumarchaeota	unclassified	unclassified	unclassified	unclassified	unclassified
Archaea	2648501533	Thaumarchaeota	unclassified	unclassified	unclassified	unclassified	Thaumarchaeota archaeon SCGC AB-661-I02
Archaea	2554235511	Euryarchaeota	Methanococci	Methanococcales	Methanocaldococcaceae	Methanocaldococcus	Methanocaldococcus villosus
Archaea	2795385304	Euryarchaeota	Halobacteria	Halobacteriales	Halobacteriaceae	unclassified	unclassified
Archaea	2767802469	Candidatus Aenigmarchaeota	unclassified	unclassified	unclassified	unclassified	unclassified
Archaea	2708742543	unclassified	unclassified	unclassified	unclassified	unclassified	Candidatus Pacearchaeota archaeon RBG_13_36_9
Archaea	641522657	Crenarchaeota	Thermoprotei	Thermoproteales	Thermoproteaceae	Pyrobaculum	Pyrobaculum neutrophilum
Archaea	2731639250	Thaumarchaeota	unclassified	Nitrosopumilales	Nitrosopumilaceae	Nitrosopumilus	uncultured Candidatus Nitrosopumilus sp.
Archaea	2537561868	Euryarchaeota	Halobacteria	Haloferacales	Haloferacaceae	Haloferax	Haloferax sp. ATCC BAA-645
Archaea	2728369324	Euryarchaeota	Archaeoglobi	Archaeoglobales	Archaeoglobaceae	Archaeoglobus	Archaeoglobus sp. JdFR-36
Archaea	2510065009	Crenarchaeota	Thermoprotei	Acidilobales	Caldisphaeraceae	Caldisphaera	Caldisphaera lagunensis
Archaea	2773857650	Candidatus Verstraetearchaeota	unclassified	unclassified	unclassified	unclassified	unclassified
Archaea	2791355072	Euryarchaeota	Halobacteria	Haloferacales	Halorubraceae	Halorubrum	Halorubrum sp. E3
Archaea	2721755441	Crenarchaeota	unclassified	unclassified	unclassified	unclassified	unclassified
Archaea	2740891980	Candidatus Altiarchaeota	unclassified	Candidatus Altiarchaeales	unclassified	unclassified	Candidatus Altiarchaeales archaeon WOR_SM1_86-2
Archaea	2693430068	Euryarchaeota	unclassified	unclassified	unclassified	unclassified	Euryarchaeota archaeon JGI CrystG Aug3-1-C22
Archaea	2502894001	Crenarchaeota	Thermoprotei	Sulfolobales	Sulfolobaceae	Metallosphaera	unclassified
Archaea	2506381025	Euryarchaeota	Methanomicrobia	Methanomicrobiales	Methanomicrobiaceae	Methanoplanus	Methanoplanus limicola
Archaea	2651870208	Thaumarchaeota	unclassified	unclassified	unclassified	Candidatus Nitrosopelagicus	unclassified
Archaea	2645727900	Thaumarchaeota	unclassified	unclassified	unclassified	unclassified	Marine Group I thaumarchaeote SCGC AAA799-D07
Archaea	2554235497	Euryarchaeota	Halobacteria	Natrialbales	Natrialbaceae	Natronorubrum	Natronorubrum sulfidifaciens
Archaea	2728369536	Crenarchaeota	Thermoprotei	Sulfolobales	Sulfolobaceae	Sulfolobus	Sulfolobus islandicus
Archaea	2785510813	unclassified	unclassified	unclassified	unclassified	unclassified	archaeon (Candidatus Huberarchaea) CG_4_10_14_0_8_um_filter_31_133
Archaea	2627854249	Thaumarchaeota	unclassified	unclassified	unclassified	unclassified	Marine Group I thaumarchaeote SCGC AAA799-B03
Archaea	2660238774	Thaumarchaeota	unclassified	unclassified	unclassified	unclassified	Thaumarchaeota archaeon SCGC AC-312_N11
Archaea	2758568027	Euryarchaeota	Thermococci	Thermococcales	Thermococcaceae	Thermococcus	Thermococcus profundus
Archaea	2795385353	Euryarchaeota	Halobacteria	unclassified	unclassified	unclassified	unclassified
Archaea	2511231053	Euryarchaeota	Thermococci	Thermococcales	Thermococcaceae	Thermococcus	Thermococcus sp. AM4
Archaea	2634166682	Thaumarchaeota	unclassified	unclassified	unclassified	unclassified	Thaumarchaeota archaeon SCGC AD-103-C20
Archaea	2681813408	Euryarchaeota	unclassified	unclassified	unclassified	unclassified	candidate division MSBL1 archaeon SCGC-AAA261F17
Archaea	2517572169	Euryarchaeota	Thermoplasmata	Thermoplasmatales	unclassified	unclassified	Thermoplasmatales archaeon SCGC AB-539-N05
Archaea	2785511167	Candidatus Woesearchaeota	unclassified	unclassified	unclassified	unclassified	Candidatus Woesearchaeota archaeon CG1_02_33_12
Archaea	2721755891	Nanoarchaeota	unclassified	unclassified	unclassified	unclassified	unclassified
Archaea	638154509	Euryarchaeota	Methanomicrobia	Methanosarcinales	Methanosarcinaceae	Methanosarcina	Methanosarcina mazei
Archaea	2505313014	Euryarchaeota	Methanomicrobia	Methanosarcinales	unclassified	unclassified	unclassified
Archaea	2785511135	Candidatus Woesearchaeota	unclassified	unclassified	unclassified	unclassified	Candidatus Woesearchaeota archaeon
Archaea	2728369333	Euryarchaeota	Archaeoglobi	Archaeoglobales	Archaeoglobaceae	Archaeoglobus	Archaeoglobus sp. JdFR-31
Archaea	2517287024	Euryarchaeota	Halobacteria	Natrialbales	Natrialbaceae	Natronorubrum	Natronorubrum tibetense
Archaea	637000129	Euryarchaeota	Halobacteria	Haloferacales	Haloferacaceae	Haloquadratum	Haloquadratum walsbyi
Archaea	2770939354	unclassified	unclassified	unclassified	unclassified	unclassified	unclassified
Archaea	2716884565	unclassified	unclassified	unclassified	unclassified	unclassified	marine archaeum AG-341-O08
Archaea	2634166745	Euryarchaeota	unclassified	unclassified	unclassified	unclassified	Euryarchaeota archaeon SCGC AB-663-I06
Archaea	2524023110	Crenarchaeota	unclassified	unclassified	unclassified	unclassified	crenarchaeote SCGC AAA007-N23
Archaea	2642422550	Euryarchaeota	Halobacteria	Natrialbales	Natrialbaceae	Haloterrigena	Haloterrigena hispanica
Archaea	2708742554	Candidatus Micrarchaeota	unclassified	unclassified	unclassified	unclassified	Candidatus Micrarchaeota archaeon RBG_16_49_10
Archaea	2698536768	Candidatus Micrarchaeota	unclassified	unclassified	unclassified	unclassified	unclassified
Archaea	2600255154	Euryarchaeota	Halobacteria	Halobacteriales	unclassified	unclassified	haloarchaeon 3A1_DGR
Archaea	2684622567	Euryarchaeota	Halobacteria	Haloferacales	Halorubraceae	Halorubrum	Halorubrum aethiopicum
Archaea	2513237118	Crenarchaeota	Thermoprotei	Desulfurococcales	Desulfurococcaceae	Desulfurococcus	Desulfurococcus mucosus
Archaea	2786546493	Thaumarchaeota	unclassified	unclassified	unclassified	unclassified	Thaumarchaeota archaeon
Archaea	2693429944	Thaumarchaeota	unclassified	unclassified	unclassified	unclassified	Thaumarchaeota archaeon SCGC AC-312_I04
Archaea	643692025	Euryarchaeota	Halobacteria	Haloferacales	Halorubraceae	Halorubrum	Halorubrum lacusprofundi
Archaea	2795385341	Euryarchaeota	Halobacteria	Halobacteriales	Halobacteriaceae	unclassified	unclassified
Archaea	2698536791	Candidatus Parvarchaeota	unclassified	unclassified	unclassified	unclassified	unclassified
Archaea	2785511157	Candidatus Woesearchaeota	unclassified	unclassified	unclassified	unclassified	Candidatus Woesearchaeota archaeon CG_4_10_14_0_2_um_filter_33_13
Archaea	2811995115	unclassified	unclassified	unclassified	unclassified	unclassified	Candidatus Pacearchaeota archaeon
Archaea	2617271074	Euryarchaeota	Methanobacteria	Methanobacteriales	Methanobacteriaceae	Methanobrevibacter	Methanobrevibacter arboriphilus
Archaea	2698536788	Candidatus Parvarchaeota	unclassified	unclassified	unclassified	unclassified	unclassified
Archaea	2534681902	Euryarchaeota	Halobacteria	Halobacteriales	Haloarculaceae	Haloarcula	Haloarcula japonica
Archaea	2778260981	Euryarchaeota	unclassified	unclassified	unclassified	unclassified	Euryarchaeota archaeon
Archaea	2657245481	Euryarchaeota	Methanomicrobia	Methanosarcinales	Methanosarcinaceae	Methanosarcina	Methanosarcina mazei
Archaea	2721755898	unclassified	unclassified	unclassified	unclassified	unclassified	unclassified
Archaea	2791354905	Euryarchaeota	Methanomicrobia	Methanomicrobiales	Methanocorpusculaceae	Methanocorpusculum	Methanocorpusculum parvum
Archaea	2264867222	Thaumarchaeota	unclassified	unclassified	unclassified	unclassified	Aigarchaeota archaeon SCGC AAA471-E16
Archaea	2617270873	Euryarchaeota	Halobacteria	Haloferacales	Halorubraceae	Halorubrum	Halorubrum aquaticum
Archaea	2728369305	Euryarchaeota	unclassified	unclassified	unclassified	unclassified	Euryarchaeota archaeon JdFR-21
Archaea	2795385368	Euryarchaeota	Halobacteria	unclassified	unclassified	unclassified	unclassified
Archaea	2651869866	Euryarchaeota	Methanomicrobia	Methanosarcinales	Methanosarcinaceae	Methanosarcina	Methanosarcina siciliae
Archaea	2740891981	Candidatus Thorarchaeota	unclassified	unclassified	unclassified	unclassified	Candidatus Thorarchaeota archaeon SMTZ1-83
Archaea	2681813113	Euryarchaeota	Methanomicrobia	Methanosarcinales	Methanosarcinaceae	Methanosarcina	Methanosarcina mazei
Archaea	2639762999	Euryarchaeota	Methanomicrobia	Methanosarcinales	Methanosarcinaceae	Methanococcoides	Methanococcoides methylutens
Archaea	2524023126	Crenarchaeota	unclassified	unclassified	unclassified	unclassified	crenarchaeote SCGC AAA288-G05
Archaea	2802429655	Euryarchaeota	Halobacteria	Haloferacales	Halorubraceae	Halorubrum	Halorubrum ezzemoulense
Archaea	2636415725	Crenarchaeota	unclassified	unclassified	unclassified	unclassified	uncultured marine crenarchaeote 'Gulf of Maine'
Archaea	2731639252	Thaumarchaeota	unclassified	Nitrosopumilales	Nitrosopumilaceae	Nitrosopumilus	uncultured Candidatus Nitrosopumilus sp.
Archaea	2756170194	Euryarchaeota	Halobacteria	Halobacteriales	Halobacteriaceae	Halovenus	unclassified
Archaea	2711768836	Thaumarchaeota	unclassified	unclassified	unclassified	unclassified	Marine Group I thaumarchaeote SCGC AB-629-A13
Archaea	2524023111	Crenarchaeota	unclassified	unclassified	unclassified	unclassified	crenarchaeote SCGC AAA008-E02
Archaea	2519899514	Thaumarchaeota	unclassified	unclassified	unclassified	unclassified	unclassified
Archaea	2811994887	Candidatus Woesearchaeota	unclassified	unclassified	unclassified	unclassified	unclassified
Archaea	2795385338	Euryarchaeota	Halobacteria	Halobacteriales	Halobacteriaceae	unclassified	unclassified
Archaea	2802429591	Euryarchaeota	Methanobacteria	Methanobacteriales	Methanobacteriaceae	Methanosphaera	Methanosphaera cuniculi
Archaea	2684622658	Euryarchaeota	Methanobacteria	Methanobacteriales	Methanobacteriaceae	Methanobacterium	Methanobacterium formicicum
Archaea	2522125040	Crenarchaeota	Thermoprotei	Thermoproteales	Thermoproteaceae	unclassified	unclassified
Archaea	2651870118	Euryarchaeota	Halobacteria	Haloferacales	Halorubraceae	Halopenitus	Halopenitus malekzadehii
Archaea	650716053	Euryarchaeota	Methanobacteria	Methanobacteriales	Methanobacteriaceae	Methanobacterium	Methanobacterium paludis
Archaea	2563366543	Euryarchaeota	Methanococci	Methanococcales	Methanococcaceae	Methanococcus	Methanococcus maripaludis
Archaea	2554235505	Euryarchaeota	Halobacteria	Natrialbales	Natrialbaceae	Haloterrigena	Haloterrigena salina
Archaea	2728369549	Euryarchaeota	Methanomicrobia	Methanosarcinales	unclassified	unclassified	Methanosarcinales archaeon Methan_01
Archaea	2785510805	unclassified	unclassified	unclassified	unclassified	unclassified	Candidatus Pacearchaeota archaeon CG_4_9_14_0_2_um_filter_39_13
Archaea	2700988733	Candidatus Verstraetearchaeota	Candidatus Methanomethylia	Candidatus Methanomethyliales	Candidatus Methanomethyliaceae	Candidatus Methanomethylicus	Candidatus Methanomethylicus oleusabulum
Archaea	2698537060	Candidatus Parvarchaeota	unclassified	unclassified	unclassified	unclassified	Candidatus Parvarchaeota archaeon JGI CrystG Apr3-1-B10
Archaea	2630968898	Euryarchaeota	Methanomicrobia	Methanosarcinales	Methanosarcinaceae	Methanosarcina	Methanosarcina mazei
Archaea	2740891985	Candidatus Lokiarchaeota	unclassified	unclassified	unclassified	unclassified	Candidatus Lokiarchaeota archaeon CR_4
Archaea	637000162	Euryarchaeota	Methanomicrobia	Methanosarcinales	Methanosarcinaceae	Methanosarcina	Methanosarcina barkeri
Archaea	640427121	Euryarchaeota	Methanobacteria	Methanobacteriales	Methanobacteriaceae	Methanobrevibacter	Methanobrevibacter smithii
Archaea	2663762882	Euryarchaeota	Methanomicrobia	Methanosarcinales	Methanosarcinaceae	Methanosarcina	Methanosarcina mazei
Archaea	2778260982	Euryarchaeota	unclassified	unclassified	unclassified	unclassified	Euryarchaeota archaeon
Archaea	2770939398	unclassified	unclassified	unclassified	unclassified	unclassified	unclassified
Archaea	646564583	Crenarchaeota	Thermoprotei	Desulfurococcales	Desulfurococcaceae	Thermosphaera	Thermosphaera aggregans
Archaea	2728369540	Euryarchaeota	Methanobacteria	Methanobacteriales	Methanobacteriaceae	Methanothermobacter	Methanothermobacter wolfeii
Archaea	2718217667	Crenarchaeota	unclassified	unclassified	unclassified	unclassified	unclassified
Archaea	2602041564	Euryarchaeota	Halobacteria	Natrialbales	Natrialbaceae	Halopiger	Halopiger goleimassiliensis
Archaea	2681813128	Euryarchaeota	Methanomicrobia	Methanosarcinales	Methanosarcinaceae	Methanosarcina	Methanosarcina mazei
Archaea	2528311132	Euryarchaeota	Archaeoglobi	Archaeoglobales	Archaeoglobaceae	Archaeoglobus	Archaeoglobus fulgidus
Archaea	2747842491	Euryarchaeota	Thermoplasmata	Thermoplasmatales	unclassified	unclassified	Thermoplasmatales archaeal group 2 archaeon JGI 01_L22
Archaea	638154518	Crenarchaeota	Thermoprotei	Sulfolobales	Sulfolobaceae	Saccharolobus	Saccharolobus solfataricus
Archaea	2675903317	Crenarchaeota	Thermoprotei	Sulfolobales	Sulfolobaceae	Sulfolobus	Sulfolobus acidocaldarius
Archaea	2770939364	Crenarchaeota	Thermoprotei	Thermoproteales	Thermoproteaceae	unclassified	unclassified
Archaea	2681813121	Euryarchaeota	Methanomicrobia	Methanosarcinales	Methanosarcinaceae	Methanosarcina	Methanosarcina mazei
Archaea	2770939334	Crenarchaeota	unclassified	unclassified	unclassified	unclassified	unclassified
Archaea	2264867070	Nanoarchaeota	unclassified	unclassified	unclassified	unclassified	Nanoarchaeota archaeon SCGC AAA011-G17
Archaea	2524614679	Euryarchaeota	Halobacteria	Haloferacales	Halorubraceae	Halorubrum	Halorubrum ezzemoulense
Archaea	2593339167	Euryarchaeota	Methanobacteria	Methanobacteriales	Methanobacteriaceae	Methanobrevibacter	Methanobrevibacter millerae
Archaea	2639762706	Thaumarchaeota	unclassified	unclassified	unclassified	unclassified	Marine Group I thaumarchaeote SCGC AB-629-A13
Archaea	2615840654	Euryarchaeota	Thermoplasmata	Thermoplasmatales	unclassified	unclassified	Thermoplasmatales archaeon SCGC AB-539-C06
Archaea	2651870127	Euryarchaeota	Halobacteria	Halobacteriales	Halobacteriaceae	Haloarchaeobius	Haloarchaeobius iranensis
Archaea	2524023197	Crenarchaeota	Thermoprotei	Sulfolobales	Sulfolobaceae	Sulfolobus	Sulfolobus acidocaldarius
Archaea	2667527984	Euryarchaeota	Methanomicrobia	Methanosarcinales	Methanosarcinaceae	Methanosarcina	Methanosarcina mazei
Archaea	2547132066	Euryarchaeota	Methanobacteria	Methanobacteriales	Methanobacteriaceae	Methanobrevibacter	Methanobrevibacter smithii
Archaea	2778261550	Euryarchaeota	unclassified	unclassified	unclassified	unclassified	Euryarchaeota archaeon
Archaea	2731639232	Thaumarchaeota	unclassified	unclassified	unclassified	unclassified	uncultured marine group I thaumarchaeote
Archaea	2684622742	Euryarchaeota	Methanobacteria	Methanobacteriales	Methanobacteriaceae	Methanobrevibacter	Methanobrevibacter curvatus
Archaea	2660238814	Euryarchaeota	unclassified	unclassified	unclassified	unclassified	Euryarchaeota archaeon SCGC AC-312_P17
Archaea	2502082092	Euryarchaeota	Halobacteria	Halobacteriales	unclassified	unclassified	halophilic archaeon J07HX64
Archaea	2775506851	Thaumarchaeota	unclassified	unclassified	unclassified	Candidatus Nitrosotalea	Candidatus Nitrosotalea okcheonensis
Archaea	2770939657	Euryarchaeota	Methanobacteria	Methanobacteriales	Methanobacteriaceae	Methanobacterium	unclassified
Archaea	2585427993	Euryarchaeota	Halobacteria	Natrialbales	Natrialbaceae	Natrinema	Natrinema altunense
Archaea	2785511021	Candidatus Aenigmarchaeota	unclassified	unclassified	unclassified	unclassified	Candidatus Aenigmarchaeota archaeon CG_4_10_14_0_8_um_filter_37_24
Archaea	2516653073	Euryarchaeota	Halobacteria	Halobacteriales	Haloarculaceae	Halomicrobium	Halomicrobium katesii
Archaea	2799112904	Euryarchaeota	Methanobacteria	Methanobacteriales	Methanobacteriaceae	Methanobrevibacter	uncultured Methanobrevibacter sp.
Archaea	2770939358	Crenarchaeota	Thermoprotei	Desulfurococcales	unclassified	unclassified	unclassified
Archaea	2778260985	Euryarchaeota	unclassified	unclassified	unclassified	unclassified	Euryarchaeota archaeon
Archaea	2634166654	Euryarchaeota	unclassified	unclassified	unclassified	unclassified	Euryarchaeota archaeon SCGC AC-657-J18
Archaea	2579779171	Euryarchaeota	Halobacteria	Haloferacales	Halorubraceae	Halorubrum	Halorubrum sp. BV1
Archaea	2693430046	Euryarchaeota	unclassified	unclassified	unclassified	unclassified	Euryarchaeota archaeon JGI CrystG Aug3-3-I7
Archaea	2786546492	Thaumarchaeota	unclassified	unclassified	unclassified	unclassified	Thaumarchaeota archaeon
Archaea	638154513	Crenarchaeota	Thermoprotei	Thermoproteales	Thermoproteaceae	Pyrobaculum	Pyrobaculum aerophilum
Archaea	2785511139	Candidatus Woesearchaeota	unclassified	unclassified	unclassified	unclassified	Candidatus Woesearchaeota archaeon
Archaea	2634166691	Thaumarchaeota	unclassified	unclassified	unclassified	unclassified	Thaumarchaeota archaeon SCGC AD-117-G06
Archaea	2795385354	Euryarchaeota	Halobacteria	unclassified	unclassified	unclassified	unclassified
Archaea	2734482325	Candidatus Parvarchaeota	unclassified	unclassified	unclassified	unclassified	unclassified
Archaea	2706794827	Thaumarchaeota	unclassified	Nitrosopumilales	unclassified	unclassified	unclassified
Archaea	646311906	Euryarchaeota	Archaeoglobi	Archaeoglobales	Archaeoglobaceae	Archaeoglobus	Archaeoglobus profundus
Archaea	2799112865	Euryarchaeota	Thermoplasmata	Methanomassiliicoccales	Candidatus Methanomethylophilaceae	Candidatus Methanomethylophilus	uncultured Candidatus Methanomethylophilus sp.
Archaea	2721755443	Crenarchaeota	Thermoprotei	Sulfolobales	Sulfolobaceae	Sulfolobus	unclassified
Archaea	2657245301	Thaumarchaeota	unclassified	unclassified	unclassified	unclassified	Thaumarchaeota archaeon SCGC AD-305-F05
Archaea	2684622724	Crenarchaeota	Thermoprotei	Sulfolobales	Sulfolobaceae	Sulfolobus	Sulfolobus acidocaldarius
Archaea	2728369330	Euryarchaeota	Archaeoglobi	Archaeoglobales	Archaeoglobaceae	Archaeoglobus	Archaeoglobus sp. JdFR-32
Archaea	2654588138	Euryarchaeota	Methanobacteria	Methanobacteriales	Methanobacteriaceae	Methanobrevibacter	Methanobrevibacter gottschalkii
Archaea	2770939387	Crenarchaeota	Thermoprotei	Thermoproteales	Thermoproteaceae	Thermocladium	unclassified
Archaea	2554235488	Euryarchaeota	Halobacteria	Natrialbales	Natrialbaceae	Natrinema	Natrinema altunense
Archaea	2785511155	Candidatus Woesearchaeota	unclassified	unclassified	unclassified	unclassified	Candidatus Woesearchaeota archaeon CG08_land_8_20_14_0_20_47_9
Archaea	2522572194	Nanoarchaeota	unclassified	Nanoarchaeales	Nanopusillaceae	Candidatus Nanobsidianus	Candidatus Nanobsidianus stetteri
Archaea	646564547	Euryarchaeota	Methanococci	Methanococcales	Methanocaldococcaceae	Methanocaldococcus	Methanocaldococcus infernus
Archaea	2531839650	Euryarchaeota	Halobacteria	Halobacteriales	Haloarculaceae	Haloarcula	Haloarcula vallismortis
Archaea	2518645528	Euryarchaeota	Methanomicrobia	Methanosarcinales	Candidatus Methanoperedenaceae	Candidatus Methanoperedens	unclassified
Archaea	2785510802	unclassified	unclassified	unclassified	unclassified	unclassified	Candidatus Pacearchaeota archaeon CG1_02_32_21
Archaea	2778261470	unclassified	unclassified	unclassified	unclassified	unclassified	Candidatus Pacearchaeota archaeon
Archaea	2522572136	Crenarchaeota	Thermoprotei	Sulfolobales	Sulfolobaceae	Sulfolobus	unclassified
Archaea	2708742548	Candidatus Bathyarchaeota	unclassified	unclassified	unclassified	unclassified	Candidatus Bathyarchaeota archaeon RBG_13_52_12
Archaea	2657245299	Thaumarchaeota	unclassified	unclassified	unclassified	unclassified	Thaumarchaeota archaeon SCGC AC-312_E06
Archaea	2667527955	Euryarchaeota	Methanomicrobia	Methanosarcinales	Methanosarcinaceae	Methanosarcina	Methanosarcina mazei
Archaea	2785510809	Candidatus Huberarchaea	unclassified	unclassified	unclassified	Candidatus Huberiarchaeum	Candidatus Huberiarchaeum crystalense
Archaea	2757320681	Thaumarchaeota	unclassified	unclassified	unclassified	Candidatus Nitrosotalea	Candidatus Nitrosotalea devanaterra
Archaea	2765236050	Euryarchaeota	Thermoplasmata	Thermoplasmatales	unclassified	unclassified	Thermoplasmatales archaeal group 2 archaeon JGI _01_I19
Archaea	2770939432	Crenarchaeota	Thermoprotei	Acidilobales	Caldisphaeraceae	Caldisphaera	unclassified
Archaea	2582580505	Euryarchaeota	Halobacteria	Halobacteriales	Halobacteriaceae	Haladaptatus	Haladaptatus cibarius
Archaea	2684622665	Euryarchaeota	Halobacteria	Halobacteriales	Halobacteriaceae	Halobacterium	Halobacterium sp. CBA1132
Archaea	646862347	Crenarchaeota	Thermoprotei	Sulfolobales	Sulfolobaceae	Saccharolobus	Saccharolobus solfataricus
Archaea	2636415618	Thaumarchaeota	unclassified	unclassified	unclassified	unclassified	Marine Group I thaumarchaeote SCGC AAA799-D11
Archaea	2681813410	Euryarchaeota	unclassified	unclassified	unclassified	unclassified	candidate division MSBL1 archaeon SCGC-AAA261O19
Archaea	2630968343	Euryarchaeota	Methanobacteria	Methanobacteriales	Methanobacteriaceae	Methanobacterium	Methanobacterium formicicum
Archaea	2681812916	Euryarchaeota	Candidatus Poseidoniia	Candidatus Poseidoniales	unclassified	unclassified	unclassified
Archaea	2728369323	Candidatus Bathyarchaeota	unclassified	unclassified	unclassified	unclassified	Candidatus Bathyarchaeota archaeon JdFR-11
Archaea	2616644930	Candidatus Parvarchaeota	unclassified	unclassified	unclassified	unclassified	unclassified
Archaea	643692048	Crenarchaeota	Thermoprotei	Sulfolobales	Sulfolobaceae	Sulfolobus	Sulfolobus islandicus
Archaea	2617271222	Euryarchaeota	Halobacteria	Haloferacales	Halorubraceae	Halolamina	Halolamina rubra
Archaea	2648501790	Euryarchaeota	Halobacteria	Halobacteriales	Halobacteriaceae	Halarchaeum	Halarchaeum acidiphilum
Archaea	2721755431	Crenarchaeota	Thermoprotei	Desulfurococcales	Desulfurococcaceae	Thermosphaera	unclassified
Archaea	2516653088	Euryarchaeota	unclassified	unclassified	unclassified	unclassified	unclassified
Archaea	2681813126	Euryarchaeota	Methanomicrobia	Methanosarcinales	Methanosarcinaceae	Methanosarcina	Methanosarcina mazei
Archaea	2645727535	Crenarchaeota	Thermoprotei	Sulfolobales	Sulfolobaceae	Metallosphaera	Metallosphaera sedula
Archaea	2728369297	Candidatus Geothermarchaeota	unclassified	unclassified	unclassified	unclassified	Candidatus Geothermarchaeota archaeon JdFR-14
Archaea	2740891997	Euryarchaeota	Halobacteria	Natrialbales	Natrialbaceae	Natronolimnobius	Natronolimnobius baerhuensis
Archaea	2651870292	Euryarchaeota	Candidatus Poseidoniia	Candidatus Poseidoniales	unclassified	unclassified	unclassified
Archaea	2529293123	Euryarchaeota	Halobacteria	Haloferacales	Haloferacaceae	Haloferax	Haloferax volcanii
Archaea	2693430073	Euryarchaeota	unclassified	unclassified	unclassified	unclassified	Euryarchaeota archaeon JGI CrystG Aug3-3-F14
Archaea	2582581413	unclassified	unclassified	unclassified	unclassified	unclassified	synthetic construct
Archaea	2728369529	Euryarchaeota	Thermoplasmata	Thermoplasmatales	unclassified	unclassified	Thermoplasmatales archaeon E-plasma
Archaea	638154505	Euryarchaeota	Methanococci	Methanococcales	Methanocaldococcaceae	Methanocaldococcus	Methanocaldococcus jannaschii
Archaea	2795385360	Euryarchaeota	Halobacteria	unclassified	unclassified	unclassified	unclassified
Archaea	2718217655	Crenarchaeota	unclassified	unclassified	unclassified	unclassified	unclassified
Archaea	2264265192	Euryarchaeota	unclassified	unclassified	unclassified	unclassified	euryarchaeote JGI 0000059-J12
Archaea	2524023123	Crenarchaeota	unclassified	unclassified	unclassified	unclassified	crenarchaeote SCGC AAA288-D03
Archaea	2788500403	Thaumarchaeota	unclassified	unclassified	unclassified	Candidatus Nitrosopelagicus	Candidatus Nitrosopelagicus sp.
Archaea	2757320366	Euryarchaeota	Methanobacteria	Methanobacteriales	Methanobacteriaceae	Methanothermobacter	Methanothermobacter defluvii
Archaea	2681813403	Euryarchaeota	unclassified	unclassified	unclassified	unclassified	candidate division MSBL1 archaeon SCGC-AAA259M10
Archaea	2811995111	unclassified	unclassified	unclassified	unclassified	unclassified	Candidatus Pacearchaeota archaeon
Archaea	2504557010	Crenarchaeota	Thermoprotei	Thermoproteales	unclassified	unclassified	unclassified
Archaea	2778261134	Euryarchaeota	unclassified	unclassified	unclassified	unclassified	Euryarchaeota archaeon
Archaea	638154503	Euryarchaeota	Halobacteria	Halobacteriales	Haloarculaceae	Haloarcula	Haloarcula marismortui
Archaea	2785510946	Candidatus Diapherotrites	unclassified	unclassified	unclassified	unclassified	Candidatus Diapherotrites archaeon CG08_land_8_20_14_0_20_30_16
Archaea	2770939375	Candidatus Geoarchaeota	unclassified	unclassified	unclassified	unclassified	unclassified
Archaea	2648501772	Euryarchaeota	Methanomicrobia	Methanosarcinales	Methanosarcinaceae	Methanosarcina	Methanosarcina mazei
Archaea	2537561915	Thaumarchaeota	unclassified	Nitrosopumilales	Nitrosopumilaceae	Nitrosarchaeum	Candidatus Nitrosarchaeum limnium
Archaea	2687453428	Euryarchaeota	Thermococci	Thermococcales	Thermococcaceae	Thermococcus	Thermococcus piezophilus
Archaea	2698536755	Candidatus Micrarchaeota	unclassified	unclassified	unclassified	unclassified	unclassified
Archaea	2785510792	unclassified	unclassified	unclassified	unclassified	unclassified	Candidatus Pacearchaeota archaeon CG10_big_fil_rev_8_21_14_0_10_31_9
Archaea	2634166810	Thaumarchaeota	unclassified	unclassified	unclassified	unclassified	Thaumarchaeota archaeon SCGC AC-337-E14
Archaea	2785511159	Candidatus Woesearchaeota	unclassified	unclassified	unclassified	unclassified	Candidatus Woesearchaeota archaeon CG07_land_8_20_14_0_80_44_23
Archaea	2651870301	Euryarchaeota	Candidatus Poseidoniia	Candidatus Poseidoniales	unclassified	unclassified	unclassified
Archaea	2639762679	Euryarchaeota	unclassified	unclassified	unclassified	unclassified	Euryarchaeota archaeon SCGC AC-312-F18
Archaea	2630968686	Euryarchaeota	Methanomicrobia	Methanosarcinales	Methanosarcinaceae	Methanosarcina	Methanosarcina barkeri
Archaea	2698536945	Candidatus Parvarchaeota	unclassified	unclassified	unclassified	unclassified	Candidatus Parvarchaeota archaeon JGI CrystG Apr02-2-N18
Archaea	2770939343	unclassified	unclassified	unclassified	unclassified	unclassified	unclassified
Archaea	2648501188	Euryarchaeota	Methanomicrobia	Methanosarcinales	Methanosarcinaceae	Methanosarcina	Methanosarcina vacuolata
Archaea	2502171154	Euryarchaeota	Thermoplasmata	Thermoplasmatales	unclassified	unclassified	Thermoplasmatales archaeon BRNA1
Archaea	2660238796	Euryarchaeota	Thermoplasmata	Thermoplasmatales	unclassified	unclassified	Thermoplasmatales archaeon JGI SC39-E20
Archaea	2512875006	Euryarchaeota	Halobacteria	Haloferacales	Haloferacaceae	Haloquadratum	Haloquadratum walsbyi
Archaea	2529293244	Euryarchaeota	Halobacteria	Haloferacales	Haloferacaceae	Haloferax	Haloferax mucosum
Archaea	2770939403	Crenarchaeota	Thermoprotei	Sulfolobales	Sulfolobaceae	Metallosphaera	unclassified
Archaea	2529293001	Euryarchaeota	Halobacteria	Natrialbales	Natrialbaceae	Natrinema	Natrinema pallidum
Archaea	2698536764	Candidatus Micrarchaeota	unclassified	unclassified	unclassified	unclassified	unclassified
Archaea	2785511038	Candidatus Aenigmarchaeota	unclassified	unclassified	unclassified	unclassified	Candidatus Aenigmarchaeota archaeon CG01_land_8_20_14_3_00_37_9
Archaea	2609460272	Euryarchaeota	Nanohaloarchaea	unclassified	unclassified	unclassified	Nanohaloarchaea archaeon AB578-D14
Archaea	2786546740	Thaumarchaeota	unclassified	Nitrosopumilales	unclassified	unclassified	Nitrosopumilales archaeon CG_4_9_14_0_8_um_filter_34_10
Archaea	2795385327	Euryarchaeota	Halobacteria	Halobacteriales	Halobacteriaceae	unclassified	unclassified
Archaea	2698536786	Candidatus Parvarchaeota	unclassified	unclassified	unclassified	unclassified	unclassified
Archaea	2728369325	Euryarchaeota	Archaeoglobi	Archaeoglobales	Archaeoglobaceae	Archaeoglobus	Archaeoglobus sp. JdFR-40
Archaea	2504136013	Crenarchaeota	Thermoprotei	Acidilobales	Acidilobaceae	Acidilobus	Acidilobus sulfurireducens
Archaea	2554235494	Euryarchaeota	Halobacteria	Haloferacales	Haloferacaceae	Haloferax	Haloferax lucentense
Archaea	2786546529	Euryarchaeota	Methanonatronarchaeia	Methanonatronarchaeales	Methanonatronarchaeaceae	Methanonatronarchaeum	Methanonatronarchaeum thermophilum
Archaea	2684622736	Crenarchaeota	Thermoprotei	Sulfolobales	Sulfolobaceae	Sulfolobus	Sulfolobus acidocaldarius
Archaea	2770939410	unclassified	unclassified	unclassified	unclassified	unclassified	unclassified
Archaea	2785511042	Candidatus Aenigmarchaeota	unclassified	unclassified	unclassified	unclassified	Candidatus Aenigmarchaeota archaeon CG15_BIG_FIL_POST_REV_8_21_14_020_37_27
Archaea	2648501568	Thaumarchaeota	unclassified	unclassified	unclassified	unclassified	uncultured thaumarchaeote
Archaea	2524023099	Crenarchaeota	unclassified	unclassified	unclassified	unclassified	crenarchaeote SCGC AAA288-M23
Archaea	2681813014	Euryarchaeota	Thermococci	Thermococcales	Thermococcaceae	Thermococcus	Thermococcus sp. JCM 11816
Archaea	2785511176	Nanoarchaeota	unclassified	unclassified	unclassified	unclassified	Nanoarchaeota archaeon
Archaea	2681813404	Euryarchaeota	unclassified	unclassified	unclassified	unclassified	candidate division MSBL1 archaeon SCGC-AAA259O05
Archaea	2716884342	unclassified	unclassified	unclassified	unclassified	unclassified	marine archaeum AG-323-C04
Archaea	2721755901	unclassified	unclassified	unclassified	unclassified	unclassified	unclassified
Archaea	2508501016	Euryarchaeota	Halobacteria	Halobacteriales	Haloarculaceae	Haloarcula	Haloarcula californiae
Archaea	2728369313	Euryarchaeota	Archaeoglobi	Archaeoglobales	Archaeoglobaceae	Archaeoglobus	Archaeoglobus sp. JdFR-26
Archaea	2531839655	Euryarchaeota	Halobacteria	Halobacteriales	Haloarculaceae	Haloarcula	Haloarcula californiae
Archaea	2524023239	unclassified	unclassified	unclassified	unclassified	unclassified	unclassified
Archaea	2537561593	Euryarchaeota	Halobacteria	Haloferacales	Haloferacaceae	Haloferax	Haloferax sp. BAB2207
Archaea	2785510815	unclassified	unclassified	unclassified	unclassified	unclassified	archaeon (Candidatus Huberarchaea) CG_4_9_14_3_um_filter_31_125
Archaea	2513237066	Crenarchaeota	unclassified	unclassified	unclassified	unclassified	crenarchaeote SCGC AAA288-I14
Archaea	2795385358	Euryarchaeota	Halobacteria	unclassified	unclassified	unclassified	unclassified
Archaea	2651870212	Thaumarchaeota	unclassified	unclassified	unclassified	Candidatus Nitrosopelagicus	unclassified
Archaea	2693430045	Euryarchaeota	unclassified	unclassified	unclassified	unclassified	Euryarchaeota archaeon JGI CrystG Aug3-1-F4
Archaea	646311959	Crenarchaeota	Thermoprotei	Sulfolobales	Sulfolobaceae	Sulfolobus	Sulfolobus islandicus
Archaea	2681813013	Crenarchaeota	Thermoprotei	Thermoproteales	Thermoproteaceae	Vulcanisaeta	Vulcanisaeta souniana
Archaea	2518645576	Thaumarchaeota	unclassified	Nitrosopumilales	Nitrosopumilaceae	Nitrosopumilus	Candidatus Nitrosopumilus sediminis
Archaea	2554235478	Euryarchaeota	Halobacteria	Haloferacales	Haloferacaceae	Haloferax	Haloferax elongans
Archaea	2785511132	Candidatus Woesearchaeota	unclassified	unclassified	unclassified	unclassified	Candidatus Woesearchaeota archaeon
Archaea	2728369337	Euryarchaeota	Archaeoglobi	Archaeoglobales	Archaeoglobaceae	Archaeoglobus	Archaeoglobus sp. JdFR-30
Archaea	2795385371	Euryarchaeota	Halobacteria	unclassified	unclassified	unclassified	unclassified
Archaea	2505313011	Crenarchaeota	Thermoprotei	Sulfolobales	Sulfolobaceae	unclassified	unclassified
Archaea	2657245306	Thaumarchaeota	unclassified	unclassified	unclassified	unclassified	Thaumarchaeota archaeon SCGC AC-312_E17
Archaea	2770939426	Crenarchaeota	Thermoprotei	Acidilobales	Acidilobaceae	Acidilobus	unclassified
Archaea	2636415462	Crenarchaeota	Thermoprotei	Thermoproteales	Thermoproteaceae	Pyrobaculum	Pyrobaculum sp. WP30
Archaea	2512564055	Euryarchaeota	Methanomicrobia	Methanocellales	Methanocellaceae	Methanocella	Methanocella conradii
Archaea	2675903482	Crenarchaeota	Thermoprotei	Desulfurococcales	Desulfurococcaceae	Aeropyrum	Aeropyrum camini
Archaea	2503044004	Crenarchaeota	Thermoprotei	Desulfurococcales	unclassified	unclassified	unclassified
Archaea	2619618869	Euryarchaeota	Halobacteria	Haloferacales	Haloferacaceae	Halobellus	Halobellus limi
Archaea	2703719173	Euryarchaeota	Methanomicrobia	Methanomicrobiales	Methanoregulaceae	unclassified	Methanoregulaceae archaeon JGI M3C4D3-001-G22
Archaea	2518645513	unclassified	unclassified	unclassified	unclassified	unclassified	uncultured archaeon A07HR60
Archaea	2811994913	Euryarchaeota	Methanomicrobia	Methanosarcinales	Methanosarcinaceae	Methanosarcina	unclassified
Archaea	2554235481	Euryarchaeota	Halobacteria	Haloferacales	Haloferacaceae	Haloferax	Haloferax alexandrinus
Archaea	2795385320	Euryarchaeota	Halobacteria	Halobacteriales	Halobacteriaceae	unclassified	unclassified
Archaea	2721756039	Euryarchaeota	Thermoplasmata	unclassified	unclassified	unclassified	Thermoplasmata archaeon JGI 04_M4
Archaea	2728369309	Euryarchaeota	Archaeoglobi	Archaeoglobales	Archaeoglobaceae	Archaeoglobus	Archaeoglobus sp. JdFR-35
Archaea	2721755881	Thaumarchaeota	unclassified	unclassified	unclassified	unclassified	Thaumarchaeota archaeon JGI 01_B9
Archaea	2721755437	Crenarchaeota	unclassified	unclassified	unclassified	unclassified	unclassified
Archaea	2788499920	Euryarchaeota	Halobacteria	Haloferacales	Halorubraceae	Salinigranum	Salinigranum rubrum
Archaea	2518645553	Euryarchaeota	Thermococci	Thermococcales	Thermococcaceae	Thermococcus	Thermococcus cleftensis
Archaea	2681813044	Euryarchaeota	Halobacteria	Haloferacales	Haloferacaceae	Haloferax	Haloferax massiliensis
Archaea	2728369531	Euryarchaeota	Candidatus Poseidoniia	Candidatus Poseidoniales	unclassified	unclassified	uncultured marine group II euryarchaeote EF100_57A08
Archaea	646564536	Euryarchaeota	Halobacteria	Haloferacales	Haloferacaceae	Haloferax	Haloferax volcanii
Archaea	2718217665	Crenarchaeota	unclassified	unclassified	unclassified	unclassified	unclassified
Archaea	2795385348	Euryarchaeota	Halobacteria	Halobacteriales	Halobacteriaceae	unclassified	unclassified
Archaea	2627854207	Euryarchaeota	Halobacteria	Natrialbales	Natrialbaceae	Natrinema	Natrinema altunense
Archaea	2706794819	Thaumarchaeota	unclassified	Nitrosopumilales	unclassified	unclassified	unclassified
Archaea	2547132054	Euryarchaeota	Methanobacteria	Methanobacteriales	Methanobacteriaceae	Methanobrevibacter	Methanobrevibacter smithii
Archaea	2795385316	Euryarchaeota	Halobacteria	Halobacteriales	Halobacteriaceae	unclassified	unclassified
Archaea	2551306703	Crenarchaeota	Thermoprotei	Sulfolobales	Sulfolobaceae	Metallosphaera	Metallosphaera yellowstonensis
Archaea	2507262000	Euryarchaeota	Halobacteria	Halobacteriales	Halobacteriaceae	Haladaptatus	Haladaptatus paucihalophilus
Archaea	2627853627	Euryarchaeota	Thermoplasmata	Thermoplasmatales	Ferroplasmaceae	Acidiplasma	Acidiplasma sp. MBA-1
Archaea	2740891974	Thaumarchaeota	unclassified	unclassified	unclassified	unclassified	uncultured marine group I thaumarchaeote
Archaea	2778261117	Euryarchaeota	unclassified	unclassified	unclassified	unclassified	Euryarchaeota archaeon
Archaea	2757320509	Euryarchaeota	Methanomicrobia	unclassified	unclassified	unclassified	unclassified
Archaea	2799112915	Euryarchaeota	Methanobacteria	Methanobacteriales	Methanobacteriaceae	Methanobrevibacter	uncultured Methanobrevibacter sp.
Archaea	2773858060	Euryarchaeota	Thermoplasmata	Thermoplasmatales	Cuniculiplasmataceae	Cuniculiplasma	Cuniculiplasma divulgatum
Archaea	2617270732	Euryarchaeota	Halobacteria	Haloferacales	Halorubraceae	Halorubrum	Halorubrum sodomense
Archaea	2524023115	Crenarchaeota	unclassified	unclassified	unclassified	unclassified	crenarchaeote SCGC AAA008-M21
Archaea	2747842417	unclassified	unclassified	unclassified	unclassified	unclassified	unclassified
Archaea	2775506919	Euryarchaeota	Methanobacteria	Methanobacteriales	Methanobacteriaceae	Methanobacterium	Methanobacterium sp. MZ-A1
Archaea	2811995088	unclassified	unclassified	unclassified	unclassified	unclassified	Candidatus Pacearchaeota archaeon
Archaea	2634166663	Thaumarchaeota	unclassified	unclassified	unclassified	unclassified	Thaumarchaeota archaeon SCGC AC-665-L14
Archaea	2698536792	Candidatus Micrarchaeota	unclassified	unclassified	unclassified	unclassified	unclassified
Archaea	2695421020	Candidatus Bathyarchaeota	unclassified	unclassified	unclassified	unclassified	Candidatus Bathyarchaeota archaeon BA2
Archaea	2524023121	Crenarchaeota	unclassified	unclassified	unclassified	unclassified	crenarchaeote SCGC AAA008-P23
Archaea	2627854269	Euryarchaeota	Methanomicrobia	Methanosarcinales	Methanosarcinaceae	Methanosarcina	Methanosarcina horonobensis
Archaea	2785511276	Candidatus Micrarchaeota	unclassified	unclassified	unclassified	unclassified	Candidatus Micrarchaeota archaeon CG1_02_47_40
Archaea	2264867022	Crenarchaeota	unclassified	unclassified	unclassified	unclassified	crenarchaeote SCGC AAA261-L14
Archaea	2795385334	Euryarchaeota	Halobacteria	Halobacteriales	Halobacteriaceae	unclassified	unclassified
Archaea	641522613	Thaumarchaeota	unclassified	Cenarchaeales	Cenarchaeaceae	Cenarchaeum	Cenarchaeum symbiosum
Archaea	2648501539	Thaumarchaeota	unclassified	unclassified	unclassified	unclassified	Thaumarchaeota archaeon SCGC AB-663-G14
Archaea	2785511163	Candidatus Woesearchaeota	unclassified	unclassified	unclassified	unclassified	Candidatus Woesearchaeota archaeon CG10_big_fil_rev_8_21_14_0_10_34_12
Archaea	2639762674	Euryarchaeota	unclassified	unclassified	unclassified	unclassified	unclassified
Archaea	2681813391	Euryarchaeota	unclassified	unclassified	unclassified	unclassified	candidate division MSBL1 archaeon SCGC-AAA382N08
Archaea	646311943	Euryarchaeota	Methanobacteria	Methanobacteriales	Methanobacteriaceae	Methanobrevibacter	Methanobrevibacter ruminantium
Archaea	2639762587	Crenarchaeota	unclassified	unclassified	unclassified	unclassified	Crenarchaeota archaeon JGI MDM2 LHC4sed-1-G16
Archaea	2785510789	unclassified	unclassified	unclassified	unclassified	unclassified	Candidatus Pacearchaeota archaeon CG10_big_fil_rev_8_21_14_0_10_32_14
Archaea	2687453665	Thaumarchaeota	unclassified	unclassified	unclassified	unclassified	Thaumarchaeota archaeon SCGC AC-337_L13
Archaea	2693429900	Euryarchaeota	Halobacteria	Natrialbales	Natrialbaceae	Natronobacterium	Natronobacterium gregoryi
Archaea	2708742558	Euryarchaeota	unclassified	unclassified	unclassified	unclassified	Euryarchaeota archaeon RBG_16_62_10
Archaea	2740891962	Euryarchaeota	Candidatus Poseidoniia	Candidatus Poseidoniales	unclassified	unclassified	Candidatus Poseidoniales archaeon
Archaea	2663762745	Euryarchaeota	Halobacteria	Haloferacales	Halorubraceae	Halolamina	Halolamina pelagica
Archaea	2547132070	Euryarchaeota	Methanobacteria	Methanobacteriales	Methanobacteriaceae	Methanobrevibacter	Methanobrevibacter smithii
Archaea	2778261325	Euryarchaeota	unclassified	unclassified	unclassified	unclassified	Euryarchaeota archaeon
Archaea	2788499800	Crenarchaeota	Thermoprotei	Sulfolobales	Sulfolobaceae	Sulfodiicoccus	Sulfodiicoccus acidiphilus
Archaea	2728369300	Candidatus Bathyarchaeota	unclassified	unclassified	unclassified	unclassified	Candidatus Bathyarchaeota archaeon JdFR-10
Archaea	2534682115	Euryarchaeota	Halobacteria	Haloferacales	Halorubraceae	Halorubrum	Halorubrum lipolyticum
Archaea	2634166703	Euryarchaeota	unclassified	unclassified	unclassified	unclassified	Euryarchaeota archaeon SCGC AD-263-G18
Archaea	2791355073	Euryarchaeota	Halobacteria	Haloferacales	Halorubraceae	Halorubrum	Halorubrum sp. C3
Archaea	2522572144	Euryarchaeota	unclassified	unclassified	unclassified	unclassified	unclassified
Archaea	2799112909	Euryarchaeota	Methanobacteria	Methanobacteriales	Methanobacteriaceae	Methanobrevibacter	uncultured Methanobrevibacter sp.
Archaea	2515154041	Euryarchaeota	Methanomicrobia	Methanosarcinales	Candidatus Methanoperedenaceae	Candidatus Methanoperedens	unclassified
Archaea	2648501542	Thaumarchaeota	unclassified	unclassified	unclassified	unclassified	Thaumarchaeota archaeon SCGC AB-663-O07
Archaea	2547132062	Euryarchaeota	Methanobacteria	Methanobacteriales	Methanobacteriaceae	Methanobrevibacter	Methanobrevibacter smithii
Archaea	2698536698	Euryarchaeota	Halobacteria	Halobacteriales	Halobacteriaceae	Haladaptatus	Haladaptatus paucihalophilus
Archaea	2636415484	Crenarchaeota	Thermoprotei	Sulfolobales	Sulfolobaceae	Saccharolobus	Saccharolobus solfataricus
Archaea	2795385350	Euryarchaeota	Halobacteria	Halobacteriales	Halobacteriaceae	unclassified	unclassified
Archaea	2657245426	Euryarchaeota	Methanomicrobia	Methanosarcinales	Methanosarcinaceae	Methanosarcina	Methanosarcina mazei
Archaea	2667527398	Euryarchaeota	Methanomicrobia	Methanomicrobiales	unclassified	unclassified	methanogenic archaeon mixed culture ISO4-G1
Archaea	2516653036	Euryarchaeota	Methanobacteria	Methanobacteriales	Methanobacteriaceae	Methanobacterium	Methanobacterium sp. Maddingley MBC34
Archaea	2785511280	Candidatus Micrarchaeota	unclassified	unclassified	unclassified	unclassified	Candidatus Micrarchaeota archaeon CG08_land_8_20_14_0_20_49_17
Archaea	2785511285	Candidatus Micrarchaeota	unclassified	unclassified	unclassified	unclassified	Candidatus Micrarchaeota archaeon CG_4_10_14_0_2_um_filter_55_9
Archaea	637000187	Euryarchaeota	Halobacteria	Halobacteriales	Haloarculaceae	Natronomonas	Natronomonas pharaonis
Archaea	2811994951	Euryarchaeota	Methanomicrobia	Methanomicrobiales	Methanomicrobiaceae	unclassified	unclassified
Archaea	2808606443	Euryarchaeota	Methanomicrobia	Methanosarcinales	Methanotrichaceae	Methanothrix	unclassified
Archaea	2785510795	unclassified	unclassified	unclassified	unclassified	unclassified	Candidatus Pacearchaeota archaeon CG10_big_fil_rev_8_21_14_0_10_30_48
Archaea	2630968805	Euryarchaeota	Methanomicrobia	Methanosarcinales	Methanosarcinaceae	Methanosarcina	Methanosarcina lacustris
Archaea	2711768837	Thaumarchaeota	unclassified	unclassified	unclassified	unclassified	Marine Group I thaumarchaeote SCGC AB-629-I23
Archaea	2758568026	Euryarchaeota	Thermococci	Thermococcales	Thermococcaceae	Thermococcus	Thermococcus barossii
Archaea	2563367005	Euryarchaeota	Halobacteria	Natrialbales	Natrialbaceae	Natrinema	Natrinema sp. J7-1
Archaea	2786546488	Thaumarchaeota	unclassified	unclassified	unclassified	unclassified	Thaumarchaeota archaeon
Archaea	2554235484	Euryarchaeota	Halobacteria	Natrialbales	Natrialbaceae	Natrinema	Natrinema gari
Archaea	2651870038	Euryarchaeota	unclassified	unclassified	unclassified	unclassified	unclassified
Archaea	2770939342	Euryarchaeota	Archaeoglobi	Archaeoglobales	Archaeoglobaceae	Archaeoglobus	unclassified
Archaea	2728369315	Euryarchaeota	Methanopyri	unclassified	unclassified	unclassified	Methanopyri archaeon JdFR-15
Archaea	2785511039	Candidatus Aenigmarchaeota	unclassified	unclassified	unclassified	unclassified	Candidatus Aenigmarchaeota archaeon CG_4_9_14_3_um_filter_37_18
Archaea	2713897303	Euryarchaeota	unclassified	unclassified	unclassified	unclassified	unclassified
Archaea	2698536971	Euryarchaeota	unclassified	unclassified	unclassified	unclassified	Euryarchaeota archaeon JGI CrystG Apr3-4-C6
Archaea	2795385364	Euryarchaeota	Halobacteria	unclassified	unclassified	unclassified	unclassified
Archaea	2770939351	Crenarchaeota	unclassified	unclassified	unclassified	unclassified	unclassified
Archaea	2264867229	Thaumarchaeota	unclassified	unclassified	unclassified	unclassified	Aigarchaeota archaeon JGI 0000106-J15
Archaea	2654587756	Euryarchaeota	Methanobacteria	Methanobacteriales	Methanobacteriaceae	Methanobrevibacter	Methanobrevibacter millerae
Archaea	2786546738	Thaumarchaeota	unclassified	Nitrosopumilales	unclassified	unclassified	Nitrosopumilales archaeon CG15_BIG_FIL_POST_REV_8_21_14_020_37_12
Archaea	2651869869	Euryarchaeota	Methanomicrobia	Methanosarcinales	Methanosarcinaceae	Methanosarcina	Methanosarcina sp. MTP4
Archaea	2728369545	Euryarchaeota	Methanomicrobia	Methanomicrobiales	unclassified	unclassified	Methanomicrobiales archaeon Methan_05
Archaea	2785511156	Candidatus Woesearchaeota	unclassified	unclassified	unclassified	unclassified	Candidatus Woesearchaeota archaeon CG10_big_fil_rev_8_21_14_0_10_30_7
Archaea	2651870040	Euryarchaeota	unclassified	unclassified	unclassified	unclassified	unclassified
Archaea	2627854017	Euryarchaeota	Methanobacteria	Methanobacteriales	Methanobacteriaceae	Methanothermobacter	Methanothermobacter sp. CaT2
Archaea	2785511134	Candidatus Woesearchaeota	unclassified	unclassified	unclassified	unclassified	Candidatus Woesearchaeota archaeon
Archaea	650377981	Crenarchaeota	Thermoprotei	Sulfolobales	Sulfolobaceae	Sulfolobus	Sulfolobus islandicus
Archaea	2770939330	Crenarchaeota	Thermoprotei	Thermoproteales	Thermoproteaceae	Thermoproteus	unclassified
Archaea	2554235461	Crenarchaeota	Thermoprotei	Desulfurococcales	Desulfurococcaceae	Aeropyrum	Aeropyrum camini
Archaea	2728369334	Euryarchaeota	Thermococci	Thermococcales	Thermococcaceae	Thermococcus	Thermococcus sp. JdFR-02
Archaea	2264867065	Candidatus Aenigmarchaeota	unclassified	unclassified	unclassified	Candidatus Aenigmarchaeum	Candidatus Aenigmarchaeum subterraneum
Archaea	2522125041	Crenarchaeota	Thermoprotei	Thermoproteales	Thermoproteaceae	unclassified	unclassified
Archaea	2718217644	Thaumarchaeota	unclassified	unclassified	unclassified	unclassified	unclassified
Archaea	2506783009	Euryarchaeota	Halobacteria	Natrialbales	Natrialbaceae	Halovivax	Halovivax ruber
Archaea	2773857649	Candidatus Verstraetearchaeota	unclassified	unclassified	unclassified	unclassified	unclassified
Archaea	2785511149	Candidatus Woesearchaeota	unclassified	unclassified	unclassified	unclassified	Candidatus Woesearchaeota archaeon CG10_big_fil_rev_8_21_14_0_10_45_16
Archaea	2554235492	Euryarchaeota	Halobacteria	Natrialbales	Natrialbaceae	Natrialba	Natrialba magadii
Archaea	2770939394	Crenarchaeota	Thermoprotei	Sulfolobales	Sulfolobaceae	unclassified	unclassified
Archaea	2627853951	Euryarchaeota	Methanobacteria	Methanobacteriales	Methanobacteriaceae	Methanobrevibacter	Methanobrevibacter smithii
Archaea	2684622704	Crenarchaeota	Thermoprotei	Sulfolobales	Sulfolobaceae	Sulfolobus	Sulfolobus acidocaldarius
Archaea	2785510774	unclassified	unclassified	unclassified	unclassified	unclassified	archaeon
Archaea	2770939404	Crenarchaeota	Thermoprotei	Sulfolobales	Sulfolobaceae	Metallosphaera	unclassified
Archaea	641228496	Euryarchaeota	Methanococci	Methanococcales	Methanococcaceae	Methanococcus	Methanococcus maripaludis
Archaea	2524023109	Crenarchaeota	unclassified	unclassified	unclassified	unclassified	crenarchaeote SCGC AAA007-M20
Archaea	2519103050	Candidatus Diapherotrites	unclassified	unclassified	unclassified	unclassified	Diapherotrites archaeon SCGC AAA011-N19
Archaea	2568526208	Euryarchaeota	Halobacteria	Haloferacales	Halorubraceae	Candidatus Halobonum	Candidatus Halobonum tyrrellensis
Archaea	2265123002	Euryarchaeota	unclassified	unclassified	unclassified	unclassified	euryarchaeote JGI 0000012-E06
Archaea	2651869834	Euryarchaeota	Methanomicrobia	Methanosarcinales	Methanosarcinaceae	Methanosarcina	Methanosarcina flavescens
Archaea	650716001	Crenarchaeota	Thermoprotei	Sulfolobales	Sulfolobaceae	Acidianus	Acidianus hospitalis
Archaea	638154517	Crenarchaeota	Thermoprotei	Sulfolobales	Sulfolobaceae	Sulfolobus	Sulfolobus acidocaldarius
Archaea	2264265211	Euryarchaeota	unclassified	unclassified	unclassified	unclassified	euryarchaeote SCGC AAA257-G14
Archaea	2509601008	Euryarchaeota	Methanomicrobia	Methanosarcinales	Methanosarcinaceae	Methanomethylovorans	Methanomethylovorans hollandica
Archaea	2681813125	Euryarchaeota	Methanomicrobia	Methanosarcinales	Methanosarcinaceae	Methanosarcina	Methanosarcina mazei
Archaea	2264867002	Crenarchaeota	unclassified	unclassified	unclassified	unclassified	Crenarchaeota archaeon SCGC AAA471-B23
Archaea	2791355116	Euryarchaeota	Methanomicrobia	Methanosarcinales	Methanosarcinaceae	Methanosarcina	Methanosarcina spelaei
Archaea	2681813387	Euryarchaeota	unclassified	unclassified	unclassified	unclassified	candidate division MSBL1 archaeon SCGC-AAA382C18
Archaea	643886215	Euryarchaeota	Methanobacteria	Methanobacteriales	Methanobacteriaceae	Methanobrevibacter	Methanobrevibacter smithii
Archaea	2795385323	Euryarchaeota	Halobacteria	Halobacteriales	Halobacteriaceae	unclassified	unclassified
Archaea	2788500263	Thaumarchaeota	Nitrososphaeria	Candidatus Nitrosocaldales	Candidatus Nitrosocaldaceae	Candidatus Nitrosocaldus	Candidatus Nitrosocaldus islandicus
Archaea	2648501819	Euryarchaeota	Halobacteria	Halobacteriales	Halobacteriaceae	Halarchaeum	Halarchaeum acidiphilum
Archaea	648028029	Euryarchaeota	Halobacteria	Halobacteriales	Halobacteriaceae	Halalkalicoccus	Halalkalicoccus jeotgali
Archaea	2503044002	Crenarchaeota	Thermoprotei	Desulfurococcales	unclassified	unclassified	unclassified
Archaea	2617270925	Euryarchaeota	Halobacteria	Natrialbales	Natrialbaceae	Natronorubrum	Natronorubrum sediminis
Archaea	648028003	Crenarchaeota	Thermoprotei	Acidilobales	Acidilobaceae	Acidilobus	Acidilobus saccharovorans
Archaea	2636415780	Euryarchaeota	Methanobacteria	Methanobacteriales	Methanobacteriaceae	Methanobacterium	Methanobacterium sp. MB1
Archaea	2728369294	Euryarchaeota	Methanococci	Methanococcales	Methanococcaceae	Methanothermococcus	Methanothermococcus sp. JdFR-03
Archaea	2770939436	unclassified	unclassified	unclassified	unclassified	unclassified	unclassified
Archaea	2786546693	Candidatus Altiarchaeota	unclassified	Candidatus Altiarchaeales	unclassified	Candidatus Altiarchaeum	Candidatus Altiarchaeum sp. CG03_land_8_20_14_0_80_32_618
Archaea	2700988736	Candidatus Verstraetearchaeota	Candidatus Methanomethylia	Candidatus Methanomethyliales	Candidatus Methanomethyliaceae	Candidatus Methanomethylicus	Candidatus Methanomethylicus mesodigestum
Archaea	2808606709	Euryarchaeota	Halobacteria	Haloferacales	Halorubraceae	Halorubrum	Halorubrum distributum
Archaea	2773857653	Euryarchaeota	Archaeoglobi	Archaeoglobales	unclassified	unclassified	unclassified
Archaea	2728369738	Crenarchaeota	Thermoprotei	Thermoproteales	Thermoproteaceae	Pyrobaculum	unclassified
Archaea	2609460254	Crenarchaeota	Thermoprotei	Sulfolobales	Sulfolobaceae	Metallosphaera	Metallosphaera sedula
Archaea	2627853826	Euryarchaeota	Halobacteria	Halobacteriales	Haloarculaceae	Haloarcula	Haloarcula sp. CBA1115
Archaea	2554235501	Euryarchaeota	Halobacteria	Haloferacales	Haloferacaceae	Haloferax	Haloferax gibbonsii
Archaea	2799112921	Euryarchaeota	Methanobacteria	Methanobacteriales	Methanobacteriaceae	Methanobrevibacter	uncultured Methanobrevibacter sp.
Archaea	2728369543	Euryarchaeota	Methanomicrobia	Methanomicrobiales	unclassified	unclassified	Methanomicrobiales archaeon Methan_07
Archaea	2529293068	Euryarchaeota	Nanohaloarchaea	unclassified	unclassified	unclassified	Candidatus Haloredivivus sp. G17
Archaea	2778261546	Euryarchaeota	unclassified	unclassified	unclassified	unclassified	Euryarchaeota archaeon
Archaea	2517572170	Euryarchaeota	Thermoplasmata	Thermoplasmatales	unclassified	unclassified	Thermoplasmatales archaeon SCGC AB-539-C06
Archaea	2684622733	Crenarchaeota	Thermoprotei	Sulfolobales	Sulfolobaceae	Sulfolobus	Sulfolobus acidocaldarius
Archaea	2522572138	Crenarchaeota	Thermoprotei	Sulfolobales	Sulfolobaceae	Sulfolobus	unclassified
Archaea	2740891993	Candidatus Heimdallarchaeota	unclassified	unclassified	unclassified	unclassified	Candidatus Heimdallarchaeota archaeon LC_3
Archaea	2627853858	Euryarchaeota	Methanomicrobia	Methanosarcinales	Methanosarcinaceae	Methanosarcina	Methanosarcina sp. WWM596
Archaea	2721755894	Candidatus Aenigmarchaeota	unclassified	unclassified	unclassified	unclassified	unclassified
Archaea	2574179771	Euryarchaeota	Methanobacteria	Methanobacteriales	Methanobacteriaceae	Methanobacterium	Methanobacterium arcticum
Archaea	2684622720	Crenarchaeota	Thermoprotei	Sulfolobales	Sulfolobaceae	Sulfolobus	Sulfolobus acidocaldarius
Archaea	2740891977	Candidatus Thorarchaeota	unclassified	unclassified	unclassified	unclassified	Candidatus Thorarchaeota archaeon SMTZ1-45
Archaea	2651870209	Thaumarchaeota	unclassified	unclassified	unclassified	Candidatus Nitrosopelagicus	unclassified
Archaea	2795385333	Euryarchaeota	Halobacteria	Halobacteriales	Halobacteriaceae	unclassified	unclassified
Archaea	2770939371	Candidatus Bathyarchaeota	unclassified	unclassified	unclassified	unclassified	unclassified
Archaea	2786546181	unclassified	unclassified	unclassified	unclassified	unclassified	archaeon CG06_land_8_20_14_3_00_37_11
Archaea	2681813025	Crenarchaeota	Thermoprotei	Sulfolobales	Sulfolobaceae	Metallosphaera	Metallosphaera hakonensis
Archaea	2786546490	Thaumarchaeota	unclassified	unclassified	unclassified	unclassified	Thaumarchaeota archaeon
Archaea	2734482131	Nanoarchaeota	unclassified	unclassified	unclassified	unclassified	unclassified
Archaea	2690315682	Thaumarchaeota	unclassified	Nitrosopumilales	Nitrosopumilaceae	Nitrosopumilus	Nitrosopumilus sp. Nsub
Archaea	2264265208	Euryarchaeota	unclassified	unclassified	unclassified	unclassified	euryarchaeote JGI 0000059-I19
Archaea	2693429958	Thaumarchaeota	unclassified	unclassified	unclassified	unclassified	Thaumarchaeota archaeon SCGC AC-312_E20
Archaea	2645727804	Euryarchaeota	Halobacteria	Natrialbales	Natrialbaceae	Halopiger	Halopiger salifodinae
Archaea	2529293212	Euryarchaeota	Halobacteria	Natrialbales	Natrialbaceae	Natronobacterium	Natronobacterium gregoryi
Archaea	2657245310	Euryarchaeota	unclassified	unclassified	unclassified	unclassified	Euryarchaeota archaeon SCGC AC-312_F18
Archaea	2724679685	Thaumarchaeota	unclassified	unclassified	unclassified	unclassified	Thaumarchaeota archaeon JGI 02_H7
Archaea	2593339150	Euryarchaeota	Methanobacteria	Methanobacteriales	Methanobacteriaceae	Methanobrevibacter	Methanobrevibacter olleyae
Archaea	2795385303	Euryarchaeota	Halobacteria	Halobacteriales	Halobacteriaceae	unclassified	unclassified
Archaea	2770939347	Crenarchaeota	Thermoprotei	Sulfolobales	Sulfolobaceae	unclassified	unclassified
Archaea	2648501536	Thaumarchaeota	unclassified	unclassified	unclassified	unclassified	Thaumarchaeota archaeon SCGC AB-661-M19
Archaea	2524023104	Crenarchaeota	unclassified	unclassified	unclassified	unclassified	crenarchaeote SCGC AAA288-P02
Archaea	2522125035	Crenarchaeota	Thermoprotei	Sulfolobales	Sulfolobaceae	Stygiolobus	unclassified
Archaea	2512047006	Euryarchaeota	Halobacteria	Haloferacales	Halorubraceae	Halobaculum	unclassified
Archaea	2517093039	Euryarchaeota	Thermococci	Thermococcales	Thermococcaceae	Pyrococcus	Pyrococcus furiosus
Archaea	2802429408	Candidatus Diapherotrites	unclassified	unclassified	unclassified	unclassified	Candidatus Diapherotrites archaeon
Archaea	2778260986	Euryarchaeota	unclassified	unclassified	unclassified	unclassified	Euryarchaeota archaeon
Archaea	2684622713	Crenarchaeota	Thermoprotei	Sulfolobales	Sulfolobaceae	Sulfolobus	Sulfolobus acidocaldarius
Archaea	2527291506	Nanoarchaeota	unclassified	unclassified	unclassified	unclassified	Nanoarchaeota archaeon SCGC AAA011-K22
Archaea	2728369312	Euryarchaeota	Archaeoglobi	Archaeoglobales	Archaeoglobaceae	Archaeoglobus	Archaeoglobus sp. JdFR-25
Archaea	2667528016	Euryarchaeota	Methanomicrobia	Methanosarcinales	Methanosarcinaceae	Methanosarcina	Methanosarcina mazei
Archaea	2785510782	unclassified	unclassified	unclassified	unclassified	unclassified	archaeon CG_4_8_14_3_um_filter_38_5
Archaea	650716056	Euryarchaeota	Methanococci	Methanococcales	Methanocaldococcaceae	Methanotorris	Methanotorris igneus
Archaea	2739367755	Thaumarchaeota	unclassified	unclassified	unclassified	unclassified	Thaumarchaeota archaeon
Archaea	2770939335	Crenarchaeota	Thermoprotei	Thermoproteales	Thermofilaceae	Thermofilum	unclassified
Archaea	2700988666	Thaumarchaeota	unclassified	unclassified	unclassified	unclassified	Thaumarchaeota archaeon SCGC AD-308-B11
Archaea	2721755890	Euryarchaeota	Archaeoglobi	Archaeoglobales	Archaeoglobaceae	Archaeoglobus	unclassified
Archaea	2502873002	Crenarchaeota	Thermoprotei	Sulfolobales	Sulfolobaceae	Metallosphaera	unclassified
Archaea	2554235498	Euryarchaeota	Halobacteria	Natrialbales	Natrialbaceae	Haloterrigena	Haloterrigena limicola
Archaea	2648501532	Euryarchaeota	unclassified	unclassified	unclassified	unclassified	Euryarchaeota archaeon SCGC AB-629-J07
Archaea	2718217701	Crenarchaeota	Thermoprotei	Sulfolobales	Sulfolobaceae	Metallosphaera	Metallosphaera sedula
Archaea	2778261331	Euryarchaeota	unclassified	unclassified	unclassified	unclassified	Euryarchaeota archaeon
Archaea	2505679005	Crenarchaeota	Thermoprotei	Desulfurococcales	Pyrodictiaceae	Pyrolobus	Pyrolobus fumarii
Archaea	2740891966	Euryarchaeota	Candidatus Poseidoniia	Candidatus Poseidoniales	Candidatus Thalassarchaeaceae	Candidatus Thalassarchaeum	uncultured Candidatus Thalassoarchaea euryarchaeote
Archaea	2786546202	Candidatus Bathyarchaeota	unclassified	unclassified	unclassified	unclassified	Candidatus Bathyarchaeota archaeon CG07_land_8_20_14_0_80_47_9
Archaea	2698536760	Candidatus Micrarchaeota	unclassified	unclassified	unclassified	unclassified	unclassified
Archaea	640427120	Crenarchaeota	Thermoprotei	Sulfolobales	Sulfolobaceae	Metallosphaera	Metallosphaera sedula
Archaea	2695420988	Euryarchaeota	Halobacteria	Haloferacales	Halorubraceae	Halobaculum	Halobaculum gomorrense
Archaea	2524023127	Crenarchaeota	unclassified	unclassified	unclassified	unclassified	crenarchaeote SCGC AAA288-K02
Archaea	2636416047	Euryarchaeota	Halobacteria	Natrialbales	Natrialbaceae	Natronobacterium	Natronobacterium texcoconense
Archaea	2681813395	Euryarchaeota	unclassified	unclassified	unclassified	unclassified	candidate division MSBL1 archaeon SCGC-AAA259B11
Archaea	2795385340	Euryarchaeota	Halobacteria	Halobacteriales	Halobacteriaceae	unclassified	unclassified
Archaea	2603880166	Thaumarchaeota	Nitrososphaeria	Nitrososphaerales	Nitrososphaeraceae	Candidatus Nitrosocosmicus	Candidatus Nitrosocosmicus exaquare
Archaea	2617270777	Euryarchaeota	Halobacteria	Haloferacales	Haloferacaceae	Halobellus	Halobellus clavatus
Archaea	2660238769	Euryarchaeota	unclassified	unclassified	unclassified	unclassified	Euryarchaeota archaeon SCGC AC-312_J04
Archaea	644736372	Euryarchaeota	Halobacteria	Halobacteriales	Haloarculaceae	Halomicrobium	Halomicrobium mukohataei
Archaea	2663762668	Euryarchaeota	unclassified	unclassified	unclassified	unclassified	Euryarchaeota archaeon SCGC AC-312_P18
Archaea	638154520	Euryarchaeota	Thermococci	Thermococcales	Thermococcaceae	Thermococcus	Thermococcus kodakarensis
Archaea	2684622710	Crenarchaeota	Thermoprotei	Sulfolobales	Sulfolobaceae	Sulfolobus	Sulfolobus acidocaldarius
Archaea	2554235474	Euryarchaeota	Halobacteria	Natrialbales	Natrialbaceae	Natronorubrum	Natronorubrum bangense
Archaea	2651869823	Euryarchaeota	Halobacteria	Halobacteriales	Haloarculaceae	Haloarcula	Haloarcula rubripromontorii
Archaea	2740891982	Euryarchaeota	Theionarchaea	unclassified	unclassified	unclassified	Theionarchaea archaeon DG-70
Archaea	2811995109	unclassified	unclassified	unclassified	unclassified	unclassified	Candidatus Pacearchaeota archaeon
Archaea	2698536767	Candidatus Micrarchaeota	unclassified	unclassified	unclassified	unclassified	unclassified
Archaea	2684622505	Euryarchaeota	Methanobacteria	Methanobacteriales	Methanobacteriaceae	Methanobrevibacter	Methanobrevibacter arboriphilus
Archaea	2622736428	Euryarchaeota	Methanobacteria	Methanobacteriales	Methanobacteriaceae	Methanobrevibacter	Methanobrevibacter woesei
Archaea	2811995048	Crenarchaeota	Thermoprotei	Desulfurococcales	Pyrodictiaceae	Pyrodictium	Pyrodictium delaneyi
Archaea	2630968793	Thaumarchaeota	unclassified	unclassified	unclassified	Candidatus Nitrosopelagicus	Candidatus Nitrosopelagicus brevis
Archaea	646564501	Euryarchaeota	unclassified	unclassified	unclassified	Aciduliprofundum	Aciduliprofundum boonei
Archaea	2785510943	Candidatus Diapherotrites	unclassified	unclassified	unclassified	unclassified	Candidatus Diapherotrites archaeon CG09_land_8_20_14_0_10_32_12
Archaea	2698536759	Candidatus Micrarchaeota	unclassified	unclassified	unclassified	unclassified	unclassified
Archaea	2785510818	unclassified	unclassified	unclassified	unclassified	unclassified	Candidatus Pacearchaeota archaeon CG_4_10_14_0_2_um_filter_30_11
Archaea	2731639255	Thaumarchaeota	unclassified	Nitrosopumilales	Nitrosopumilaceae	Nitrosopumilus	uncultured Candidatus Nitrosopumilus sp.
Archaea	2773858064	Euryarchaeota	Thermococci	Thermococcales	Thermococcaceae	Thermococcus	Thermococcus thioreducens
Archaea	2667527937	Euryarchaeota	Methanomicrobia	Methanosarcinales	Methanosarcinaceae	Methanosarcina	Methanosarcina mazei
Archaea	2681813006	Euryarchaeota	Methanobacteria	Methanobacteriales	Methanobacteriaceae	Methanobacterium	Methanobacterium formicicum
Archaea	2657245244	Thaumarchaeota	unclassified	unclassified	unclassified	unclassified	Thaumarchaeota archaeon SCGC AC-312_C19
Archaea	2775506787	Candidatus Thorarchaeota	unclassified	unclassified	unclassified	unclassified	Candidatus Thorarchaeota archaeon AB_25
Archaea	2516653072	Euryarchaeota	Halobacteria	Halobacteriales	Halobacteriaceae	Haladaptatus	Haladaptatus paucihalophilus
Archaea	2799112919	Euryarchaeota	Methanobacteria	Methanobacteriales	Methanobacteriaceae	Methanobrevibacter	uncultured Methanobrevibacter sp.
Archaea	2648501262	Crenarchaeota	Thermoprotei	Sulfolobales	Sulfolobaceae	Saccharolobus	Saccharolobus solfataricus
Archaea	640753035	Euryarchaeota	Methanococci	Methanococcales	Methanococcaceae	Methanococcus	Methanococcus maripaludis
Archaea	2687453667	Thaumarchaeota	unclassified	unclassified	unclassified	unclassified	Thaumarchaeota archaeon SCGC AC-337_N04
Archaea	2529293100	Euryarchaeota	Halobacteria	Natrialbales	Natrialbaceae	Halobiforma	Halobiforma lacisalsi
Archaea	2660238001	Crenarchaeota	Thermoprotei	Sulfolobales	Sulfolobaceae	Sulfolobus	Sulfolobus acidocaldarius
Archaea	2785510785	unclassified	unclassified	unclassified	unclassified	unclassified	Candidatus Pacearchaeota archaeon CG11_big_fil_rev_8_21_14_0_20_30_13
Archaea	2588253768	Euryarchaeota	Archaeoglobi	Archaeoglobales	Archaeoglobaceae	Archaeoglobus	Archaeoglobus fulgidus
Archaea	2773857647	Candidatus Verstraetearchaeota	unclassified	unclassified	unclassified	unclassified	unclassified
Archaea	2811994932	Euryarchaeota	Methanomicrobia	Methanomicrobiales	Methanomicrobiaceae	unclassified	unclassified
Archaea	2718217670	Candidatus Bathyarchaeota	unclassified	unclassified	unclassified	unclassified	unclassified
Archaea	2811995091	unclassified	unclassified	unclassified	unclassified	unclassified	Candidatus Pacearchaeota archaeon
Archaea	2703719298	Euryarchaeota	Methanomicrobia	Methanosarcinales	Methanosarcinaceae	Methanohalophilus	Methanohalophilus euhalobius
Archaea	2505679052	Crenarchaeota	Thermoprotei	Desulfurococcales	Desulfurococcaceae	Ignisphaera	unclassified
Archaea	2687453162	Euryarchaeota	Thermococci	Thermococcales	Thermococcaceae	Thermococcus	Thermococcus peptonophilus
Archaea	2728369304	Candidatus Bathyarchaeota	unclassified	unclassified	unclassified	unclassified	Candidatus Bathyarchaeota archaeon JdFR-06
Archaea	2671180237	Euryarchaeota	Methanomicrobia	Methanosarcinales	Methanosarcinaceae	Methanosarcina	Methanosarcina mazei
Archaea	2698536778	Candidatus Parvarchaeota	unclassified	unclassified	unclassified	unclassified	unclassified
Archaea	2657245307	Thaumarchaeota	unclassified	unclassified	unclassified	unclassified	Thaumarchaeota archaeon SCGC AC-312_F15
Archaea	2651869595	Euryarchaeota	Methanobacteria	Methanobacteriales	Methanobacteriaceae	Methanosphaera	Methanosphaera stadtmanae
Archaea	2708742562	unclassified	unclassified	unclassified	unclassified	unclassified	archaeon RBG_16_50_20
Archaea	2619618950	Thaumarchaeota	unclassified	unclassified	unclassified	unclassified	Aigarchaeota archaeon
Archaea	2770939346	Crenarchaeota	Thermoprotei	Sulfolobales	Sulfolobaceae	Metallosphaera	unclassified
Archaea	2264867062	Candidatus Aenigmarchaeota	unclassified	unclassified	unclassified	unclassified	Candidatus Aenigmarchaeota archaeon JGI 0000106-F11
Archaea	2588253738	Euryarchaeota	Thermococci	Thermococcales	Thermococcaceae	Palaeococcus	Palaeococcus pacificus
Archaea	2795385313	Euryarchaeota	Halobacteria	Halobacteriales	Halobacteriaceae	unclassified	unclassified
Archaea	2617270895	Euryarchaeota	Halobacteria	Haloferacales	Haloferacaceae	Halogeometricum	Halogeometricum limi
Archaea	2708742555	Candidatus Micrarchaeota	unclassified	unclassified	unclassified	unclassified	Candidatus Micrarchaeota archaeon RBG_16_36_9
Archaea	2721755844	Thaumarchaeota	unclassified	unclassified	unclassified	unclassified	unclassified
Archaea	2721755433	Crenarchaeota	Thermoprotei	Thermoproteales	Thermofilaceae	Thermofilum	unclassified
Archaea	2724679803	Euryarchaeota	Halobacteria	Haloferacales	Halorubraceae	Halorubrum	Halorubrum vacuolatum
Archaea	641228499	Thaumarchaeota	unclassified	Nitrosopumilales	Nitrosopumilaceae	Nitrosopumilus	Nitrosopumilus maritimus
Archaea	2799112910	Euryarchaeota	Methanobacteria	Methanobacteriales	Methanobacteriaceae	Methanobrevibacter	uncultured Methanobrevibacter sp.
Archaea	2785511143	Candidatus Woesearchaeota	unclassified	unclassified	unclassified	unclassified	Candidatus Woesearchaeota archaeon CG1_02_57_44
Archaea	2547132059	Euryarchaeota	Methanobacteria	Methanobacteriales	Methanobacteriaceae	Methanobrevibacter	Methanobrevibacter smithii
Archaea	2511231210	Euryarchaeota	Methanomicrobia	Methanosarcinales	Methanotrichaceae	Methanothrix	Methanosaeta harundinacea
Archaea	2681813010	Crenarchaeota	Thermoprotei	Thermoproteales	Thermoproteaceae	Vulcanisaeta	Vulcanisaeta distributa
Archaea	2519899733	Euryarchaeota	Methanobacteria	Methanobacteriales	Methanobacteriaceae	Methanobacterium	Methanobacterium formicicum
Archaea	2778261469	unclassified	unclassified	unclassified	unclassified	unclassified	Candidatus Pacearchaeota archaeon
Archaea	2728369535	Euryarchaeota	Halobacteria	Haloferacales	Haloferacaceae	Haloferax	Haloferax gibbonsii
Archaea	2786546580	Euryarchaeota	Thermoplasmata	unclassified	unclassified	unclassified	Thermoplasmata archaeon
Archaea	2551306707	Crenarchaeota	Thermoprotei	Sulfolobales	Sulfolobaceae	unclassified	unclassified
Archaea	2551306702	Crenarchaeota	Thermoprotei	Thermoproteales	Thermoproteaceae	Pyrobaculum	unclassified
Archaea	2778261486	Candidatus Heimdallarchaeota	unclassified	unclassified	unclassified	unclassified	Candidatus Heimdallarchaeota archaeon
Archaea	2657245294	Thaumarchaeota	unclassified	unclassified	unclassified	unclassified	Thaumarchaeota archaeon SCGC AC-312_A11
Archaea	2684622699	Crenarchaeota	Thermoprotei	Sulfolobales	Sulfolobaceae	Sulfolobus	Sulfolobus acidocaldarius
Archaea	2554235508	Euryarchaeota	Halobacteria	Haloferacales	Halorubraceae	Halorubrum	Halorubrum litoreum
Archaea	2545555825	Thaumarchaeota	unclassified	unclassified	unclassified	unclassified	unclassified
Archaea	2524023238	unclassified	unclassified	unclassified	unclassified	unclassified	unclassified
Archaea	2693430078	Euryarchaeota	unclassified	unclassified	unclassified	unclassified	Euryarchaeota archaeon JGI CrystG Aug3-1-I17
Archaea	2728369338	Euryarchaeota	unclassified	unclassified	unclassified	Aciduliprofundum	Aciduliprofundum sp. JdFR-44
Archaea	2785511272	Candidatus Micrarchaeota	unclassified	unclassified	unclassified	unclassified	Candidatus Micrarchaeota archaeon CG_4_10_14_0_2_um_filter_49_7
Archaea	2684622737	Crenarchaeota	Thermoprotei	Sulfolobales	Sulfolobaceae	Sulfolobus	Sulfolobus acidocaldarius
Archaea	2264867066	Candidatus Diapherotrites	unclassified	unclassified	unclassified	unclassified	Diapherotrites archaeon SCGC AAA011-K09
Archaea	2799112914	Euryarchaeota	Methanobacteria	Methanobacteriales	Methanobacteriaceae	Methanobrevibacter	uncultured Methanobrevibacter sp.
Archaea	2791355074	Euryarchaeota	Halobacteria	Haloferacales	Halorubraceae	Halorubrum	Halorubrum persicum
Archaea	2515075008	Euryarchaeota	Methanomicrobia	Methanosarcinales	Methanosarcinaceae	Methanolobus	Methanolobus tindarius
Archaea	2512047039	Crenarchaeota	Thermoprotei	Thermoproteales	Thermoproteaceae	Pyrobaculum	Pyrobaculum oguniense
Archaea	2778261329	Euryarchaeota	unclassified	unclassified	unclassified	unclassified	Euryarchaeota archaeon
Archaea	2264867225	Thaumarchaeota	unclassified	unclassified	unclassified	unclassified	Aigarchaeota archaeon SCGC AAA471-I13
Archaea	2639762675	Euryarchaeota	unclassified	unclassified	unclassified	unclassified	unclassified
Archaea	2785511146	Candidatus Woesearchaeota	unclassified	unclassified	unclassified	unclassified	Candidatus Woesearchaeota archaeon CG10_big_fil_rev_8_21_14_0_10_36_11
Archaea	2531839487	Euryarchaeota	Halobacteria	Halobacteriales	Haloarculaceae	Halosimplex	Halosimplex carlsbadense
Archaea	649989953	Euryarchaeota	Halobacteria	Halobacteriales	Halobacteriaceae	Haladaptatus	Haladaptatus paucihalophilus
Archaea	2622736427	Euryarchaeota	Methanobacteria	Methanobacteriales	Methanobacteriaceae	Methanobrevibacter	Methanobrevibacter thaueri
Archaea	2585428003	Euryarchaeota	Halobacteria	Haloferacales	Haloferacaceae	Haloferax	Haloferax sp. ATB1
Archaea	2681813405	Euryarchaeota	unclassified	unclassified	unclassified	unclassified	candidate division MSBL1 archaeon SCGC-AAA259E19
Archaea	2786546690	Candidatus Altiarchaeota	unclassified	Candidatus Altiarchaeales	unclassified	Candidatus Altiarchaeum	Candidatus Altiarchaeum sp. CG_4_9_14_0_8_um_filter_32_206
Archaea	2708742549	Candidatus Bathyarchaeota	unclassified	unclassified	unclassified	unclassified	Candidatus Bathyarchaeota archaeon RBG_13_46_16b
Archaea	2657245309	Euryarchaeota	unclassified	unclassified	unclassified	unclassified	Euryarchaeota archaeon SCGC AC-312_F18
Archaea	2778261328	Euryarchaeota	unclassified	unclassified	unclassified	unclassified	Euryarchaeota archaeon
Archaea	2264867026	Crenarchaeota	unclassified	unclassified	unclassified	unclassified	crenarchaeote SCGC AAA261-L22
Archaea	2786546203	Candidatus Bathyarchaeota	unclassified	unclassified	unclassified	unclassified	Candidatus Bathyarchaeota archaeon CG_4_8_14_3_um_filter_42_8
Archaea	2554235504	Euryarchaeota	Halobacteria	Natrialbales	Natrialbaceae	Natrialba	Natrialba taiwanensis
Archaea	2636415612	Euryarchaeota	Methanomicrobia	Methanosarcinales	Methanosarcinaceae	Methanosarcina	Methanosarcina thermophila
Archaea	2531839261	Euryarchaeota	Halobacteria	Natrialbales	Natrialbaceae	Natrialba	Natrialba aegyptia
Archaea	2721755854	Euryarchaeota	Thermoplasmata	Thermoplasmatales	unclassified	unclassified	Thermoplasmatales archaeal group 2 archaeon JGI 02_E19
Archaea	2728369537	Crenarchaeota	Thermoprotei	Sulfolobales	Sulfolobaceae	Sulfolobus	Sulfolobus islandicus
Archaea	2663762924	Euryarchaeota	Methanomicrobia	Methanosarcinales	Methanosarcinaceae	Methanosarcina	Methanosarcina mazei
Archaea	2778261551	Euryarchaeota	unclassified	unclassified	unclassified	unclassified	Euryarchaeota archaeon
Archaea	2551306368	Euryarchaeota	Halobacteria	Haloferacales	Halorubraceae	Halorubrum	Halorubrum sp. T3
Archaea	2506783068	Euryarchaeota	Methanomicrobia	Methanomicrobiales	Methanomicrobiaceae	Methanofollis	Methanofollis liminatans
Archaea	2795385326	Euryarchaeota	Halobacteria	Halobacteriales	Halobacteriaceae	unclassified	unclassified
Archaea	2718217641	Thaumarchaeota	unclassified	unclassified	unclassified	unclassified	unclassified
Archaea	2698536773	Candidatus Micrarchaeota	unclassified	unclassified	unclassified	unclassified	unclassified
Archaea	2681813032	Crenarchaeota	Thermoprotei	Sulfolobales	Sulfolobaceae	Sulfolobus	Sulfolobus metallicus
Archaea	2684622698	Crenarchaeota	Thermoprotei	Sulfolobales	Sulfolobaceae	Sulfolobus	Sulfolobus acidocaldarius
Archaea	646564549	Euryarchaeota	Methanococci	Methanococcales	Methanococcaceae	Methanococcus	Methanococcus voltae
Archaea	2585428035	Thaumarchaeota	unclassified	unclassified	unclassified	unclassified	Marine Group I thaumarchaeote SCGC AAA799-E16
Archaea	2721755430	Crenarchaeota	Thermoprotei	Desulfurococcales	Desulfurococcaceae	Aeropyrum	unclassified
Archaea	2795385319	Euryarchaeota	Halobacteria	Halobacteriales	Halobacteriaceae	unclassified	unclassified
Archaea	2512875011	Euryarchaeota	Halobacteria	Haloferacales	Halorubraceae	Halorubrum	Halorubrum sp. J07HR59
Archaea	2524023124	Crenarchaeota	unclassified	unclassified	unclassified	unclassified	crenarchaeote SCGC AAA288-D22
Archaea	2642422606	Euryarchaeota	Methanomicrobia	Methanosarcinales	Methanosarcinaceae	Methanohalophilus	Methanohalophilus halophilus
Archaea	2571042356	Euryarchaeota	Thermoplasmata	unclassified	unclassified	unclassified	unclassified
Archaea	2757320857	Euryarchaeota	Methanopyri	Methanopyrales	Methanopyraceae	Methanopyrus	Methanopyrus sp. SNP6
Archaea	2529293243	Euryarchaeota	Halobacteria	Haloferacales	Haloferacaceae	Haloferax	Haloferax sulfurifontis
Archaea	2524023112	Crenarchaeota	unclassified	unclassified	unclassified	unclassified	crenarchaeote SCGC AAA008-E15
Archaea	2728369306	Euryarchaeota	Archaeoglobi	Archaeoglobales	Archaeoglobaceae	Archaeoglobus	Archaeoglobus sp. JdFR-41
Archaea	2693430072	Euryarchaeota	unclassified	unclassified	unclassified	unclassified	Euryarchaeota archaeon JGI CrystG Aug3-3-I21
Archaea	2799112866	Euryarchaeota	Thermoplasmata	Methanomassiliicoccales	Candidatus Methanomethylophilaceae	Candidatus Methanomethylophilus	uncultured Candidatus Methanomethylophilus sp.
Archaea	2811995112	unclassified	unclassified	unclassified	unclassified	unclassified	Candidatus Pacearchaeota archaeon
Archaea	2770939655	Euryarchaeota	Methanomicrobia	Methanosarcinales	Methanosarcinaceae	unclassified	unclassified
Archaea	2648501531	Thaumarchaeota	unclassified	unclassified	unclassified	unclassified	unclassified
Archaea	2681813399	Euryarchaeota	unclassified	unclassified	unclassified	unclassified	candidate division MSBL1 archaeon SCGC-AAA259I07
Archaea	2264867021	Crenarchaeota	unclassified	unclassified	unclassified	unclassified	crenarchaeote SCGC AAA261-C22
Archaea	2627853524	Euryarchaeota	Methanobacteria	Methanobacteriales	Methanobacteriaceae	Methanobrevibacter	Methanobrevibacter arboriphilus
Archaea	2785511277	Candidatus Micrarchaeota	unclassified	unclassified	unclassified	unclassified	Candidatus Micrarchaeota archaeon CG1_02_55_41
Archaea	2636415503	Euryarchaeota	Thermococci	Thermococcales	Thermococcaceae	Thermococcus	Thermococcus eurythermalis
Archaea	2648501265	Crenarchaeota	Thermoprotei	Sulfolobales	Sulfolobaceae	Metallosphaera	Metallosphaera sedula
Archaea	2747842418	unclassified	unclassified	unclassified	unclassified	unclassified	unclassified
Archaea	2698536789	Candidatus Parvarchaeota	unclassified	unclassified	unclassified	unclassified	unclassified
Archaea	2708742550	Candidatus Bathyarchaeota	unclassified	unclassified	unclassified	unclassified	Candidatus Bathyarchaeota archaeon RBG_13_38_9
Archaea	2540341115	Euryarchaeota	Thermoplasmata	Methanomassiliicoccales	Candidatus Methanomethylophilaceae	Candidatus Methanomethylophilus	Candidatus Methanomethylophilus alvus
Archaea	2639762927	Crenarchaeota	Thermoprotei	Thermoproteales	Thermofilaceae	Thermofilum	Thermofilum uzonense
Archaea	2718217666	Crenarchaeota	unclassified	unclassified	unclassified	unclassified	unclassified
Archaea	2795385367	Euryarchaeota	Halobacteria	unclassified	unclassified	unclassified	unclassified
Archaea	2785510819	unclassified	unclassified	unclassified	unclassified	unclassified	archaeon CG10_big_fil_rev_8_21_14_0_10_43_11
Archaea	2508501018	Euryarchaeota	Halobacteria	Halobacteriales	Haloarculaceae	Haloarcula	Haloarcula vallismortis
Archaea	2795385370	Euryarchaeota	Halobacteria	unclassified	unclassified	unclassified	unclassified
Archaea	2806310686	Euryarchaeota	Halobacteria	Natrialbales	Natrialbaceae	Halobiforma	Halobiforma lacisalsi
Archaea	2795385342	Euryarchaeota	Halobacteria	Halobacteriales	Halobacteriaceae	unclassified	unclassified
Archaea	2518645532	Thaumarchaeota	unclassified	Nitrosopumilales	Nitrosopumilaceae	Nitrosopumilus	Candidatus Nitrosopumilus koreensis
Archaea	2681813117	Euryarchaeota	Methanomicrobia	Methanosarcinales	Methanosarcinaceae	Methanosarcina	Methanosarcina mazei
Archaea	2785511137	Candidatus Woesearchaeota	unclassified	unclassified	unclassified	unclassified	Candidatus Woesearchaeota archaeon
Archaea	2627853696	Thaumarchaeota	unclassified	Nitrosopumilales	Nitrosopumilaceae	Nitrosopumilus	Nitrosopumilus piranensis
Archaea	2785511164	Candidatus Woesearchaeota	unclassified	unclassified	unclassified	unclassified	Candidatus Woesearchaeota archaeon CG10_big_fil_rev_8_21_14_0_10_32_24
Archaea	2778261330	Euryarchaeota	unclassified	unclassified	unclassified	unclassified	Euryarchaeota archaeon
Archaea	2681813115	Euryarchaeota	Methanomicrobia	Methanosarcinales	Methanosarcinaceae	Methanosarcina	Methanosarcina mazei
Archaea	2795385339	Euryarchaeota	Halobacteria	Halobacteriales	Halobacteriaceae	unclassified	unclassified
Archaea	2785510945	Candidatus Diapherotrites	unclassified	unclassified	unclassified	unclassified	Candidatus Diapherotrites archaeon CG08_land_8_20_14_0_20_34_12
Archaea	2654588107	Euryarchaeota	Halobacteria	Halobacteriales	Haloarculaceae	Halorientalis	Halorientalis persicus
Archaea	2681813411	Euryarchaeota	unclassified	unclassified	unclassified	unclassified	candidate division MSBL1 archaeon SCGC-AAA833F18
Archaea	2522125034	Crenarchaeota	Thermoprotei	Sulfolobales	Sulfolobaceae	Sulfolobus	unclassified
Archaea	2731639178	Thaumarchaeota	unclassified	Nitrosopumilales	Nitrosopumilaceae	Nitrosopumilus	uncultured Candidatus Nitrosopumilus sp.
Archaea	2739367766	Euryarchaeota	Methanomicrobia	Methanomicrobiales	Methanomicrobiaceae	Methanogenium	Methanogenium frigidum
Archaea	637000161	Euryarchaeota	Methanomicrobia	Methanosarcinales	Methanosarcinaceae	Methanococcoides	Methanococcoides burtonii
Archaea	2684622714	Crenarchaeota	Thermoprotei	Sulfolobales	Sulfolobaceae	Sulfolobus	Sulfolobus acidocaldarius
Archaea	2636415972	Thaumarchaeota	unclassified	unclassified	unclassified	unclassified	Thaumarchaeota archaeon SCGC AD-311-O21
Archaea	2778260983	Euryarchaeota	unclassified	unclassified	unclassified	unclassified	Euryarchaeota archaeon
Archaea	2651869795	Euryarchaeota	Thermoplasmata	Thermoplasmatales	Ferroplasmaceae	Acidiplasma	Acidiplasma aeolicum
Archaea	2660238813	Euryarchaeota	unclassified	unclassified	unclassified	unclassified	Euryarchaeota archaeon SCGC AC-312_N17
Archaea	2770939355	unclassified	unclassified	unclassified	unclassified	unclassified	unclassified
Archaea	2540341183	Euryarchaeota	Methanobacteria	Methanobacteriales	Methanobacteriaceae	Methanobrevibacter	Methanobrevibacter sp. AbM4
Archaea	2506783034	Euryarchaeota	Halobacteria	Halobacteriales	unclassified	unclassified	halophilic archaeon J07HB67
Archaea	2681812966	Euryarchaeota	Methanobacteria	Methanobacteriales	Methanobacteriaceae	Methanobrevibacter	Methanobrevibacter olleyae
Archaea	2537561866	Euryarchaeota	Halobacteria	Haloferacales	Haloferacaceae	Halogranum	Halogranum salarium
Archaea	2788499955	Euryarchaeota	Halobacteria	Haloferacales	Haloferacaceae	Halegenticoccus	Halegenticoccus soli
Archaea	2791355071	Euryarchaeota	Halobacteria	Haloferacales	Halorubraceae	Halorubrum	Halorubrum halodurans
Archaea	2785510791	unclassified	unclassified	unclassified	unclassified	unclassified	Candidatus Pacearchaeota archaeon CG10_big_fil_rev_8_21_14_0_10_31_59
Archaea	2667527214	Euryarchaeota	Halobacteria	Natrialbales	Natrialbaceae	Haloterrigena	Haloterrigena saccharevitans
Archaea	650716052	Euryarchaeota	Methanobacteria	Methanobacteriales	Methanobacteriaceae	Methanobacterium	Methanobacterium lacus
Archaea	2756170195	Euryarchaeota	Halobacteria	Haloferacales	Halorubraceae	Halobaculum	unclassified
Archaea	2721755428	Crenarchaeota	unclassified	unclassified	unclassified	unclassified	unclassified
Archaea	2795385355	Euryarchaeota	Halobacteria	unclassified	unclassified	unclassified	unclassified
Archaea	2718217646	Thaumarchaeota	unclassified	unclassified	unclassified	unclassified	unclassified
Archaea	2681813019	Crenarchaeota	Thermoprotei	Sulfolobales	Sulfolobaceae	Sulfolobus	Sulfolobus sp. JCM 16833
Archaea	2698536775	Candidatus Micrarchaeota	unclassified	unclassified	unclassified	unclassified	unclassified
Archaea	2554235424	Euryarchaeota	Thermoplasmata	Methanomassiliicoccales	Methanomassiliicoccaceae	Methanomassiliicoccus	Candidatus Methanomassiliicoccus intestinalis
Archaea	2770939376	Crenarchaeota	Thermoprotei	Sulfolobales	Sulfolobaceae	unclassified	unclassified
Archaea	2651870211	Thaumarchaeota	unclassified	unclassified	unclassified	Candidatus Nitrosopelagicus	unclassified
Archaea	2716884328	unclassified	unclassified	unclassified	unclassified	unclassified	unclassified
Archaea	2513237177	Crenarchaeota	Thermoprotei	Fervidicoccales	Fervidicoccaceae	Fervidicoccus	Fervidicoccus fontis
Archaea	2728369319	Euryarchaeota	Thermoplasmata	Thermoplasmatales	unclassified	unclassified	Thermoplasmatales archaeon JdFR-43
Archaea	2775506963	Euryarchaeota	Thermococci	Thermococcales	Thermococcaceae	Thermococcus	Thermococcus sp. EXT12c
Archaea	2785511138	Candidatus Woesearchaeota	unclassified	unclassified	unclassified	unclassified	Candidatus Woesearchaeota archaeon
Archaea	2634166680	Euryarchaeota	unclassified	unclassified	unclassified	unclassified	Euryarchaeota archaeon SCGC AC-800-C03
Archaea	2675903548	Crenarchaeota	Thermoprotei	Sulfolobales	Sulfolobaceae	Sulfolobus	Sulfolobus acidocaldarius
Archaea	2554235482	Euryarchaeota	Halobacteria	Halobacteriales	Haloarculaceae	Haloarcula	Haloarcula amylolytica
Archaea	2264867001	Crenarchaeota	unclassified	unclassified	unclassified	unclassified	Crenarchaeota archaeon SCGC AAA471-B05
Archaea	2648501567	Thaumarchaeota	unclassified	unclassified	unclassified	unclassified	uncultured thaumarchaeote
Archaea	2786546189	Candidatus Woesearchaeota	unclassified	unclassified	unclassified	unclassified	Candidatus Woesearchaeota archaeon CG1_02_47_18
Archaea	2634166659	Thaumarchaeota	unclassified	unclassified	unclassified	unclassified	Thaumarchaeota archaeon SCGC AC-665-E06
Archaea	2627853753	Euryarchaeota	Methanomicrobia	Methanosarcinales	Methanosarcinaceae	Methanosarcina	Methanosarcina siciliae
Archaea	2503044003	Crenarchaeota	Thermoprotei	Desulfurococcales	unclassified	unclassified	unclassified
Archaea	2651870205	Thaumarchaeota	unclassified	unclassified	unclassified	Candidatus Nitrosopelagicus	unclassified
Archaea	2795385349	Euryarchaeota	Halobacteria	Halobacteriales	Halobacteriaceae	unclassified	unclassified
Archaea	2728369296	Candidatus Bathyarchaeota	unclassified	unclassified	unclassified	unclassified	Candidatus Bathyarchaeota archaeon JdFR-05
Archaea	2728369328	Euryarchaeota	unclassified	unclassified	unclassified	Aciduliprofundum	Aciduliprofundum sp. JdFR-45
Archaea	2524614668	Euryarchaeota	Methanomicrobia	Methanomicrobiales	Methanocorpusculaceae	Methanocorpusculum	Methanocorpusculum bavaricum
Archaea	2791355067	Euryarchaeota	Halobacteria	Haloferacales	Halorubraceae	Halorubrum	Halorubrum sp. Ea8
Archaea	2528768014	unclassified	unclassified	unclassified	unclassified	unclassified	uncultured archaeon A07HN63
Archaea	2778261118	Euryarchaeota	unclassified	unclassified	unclassified	unclassified	Euryarchaeota archaeon
Archaea	2721755436	Crenarchaeota	unclassified	unclassified	unclassified	unclassified	unclassified
Archaea	2785511041	Candidatus Aenigmarchaeota	unclassified	unclassified	unclassified	unclassified	Candidatus Aenigmarchaeota archaeon CG_4_10_14_3_um_filter_37_21
Archaea	2636416021	Euryarchaeota	Halobacteria	Natrialbales	Natrialbaceae	Natronorubrum	Natronorubrum texcoconense
Archaea	2634166739	Thaumarchaeota	unclassified	unclassified	unclassified	unclassified	Thaumarchaeota archaeon SCGC AB-637-K21
Archaea	2816332110	Euryarchaeota	Halobacteria	Natrialbales	Natrialbaceae	Haloterrigena	Haloterrigena hispanica
Archaea	2684622725	Crenarchaeota	Thermoprotei	Sulfolobales	Sulfolobaceae	Sulfolobus	Sulfolobus acidocaldarius
Archaea	2684622741	Euryarchaeota	Methanobacteria	Methanobacteriales	Methanobacteriaceae	Methanobrevibacter	Methanobrevibacter oralis
Archaea	646564550	Euryarchaeota	Methanomicrobia	Methanosarcinales	Methanosarcinaceae	Methanohalophilus	Methanohalophilus mahii
Archaea	2716884905	Thaumarchaeota	unclassified	unclassified	unclassified	unclassified	Thaumarchaeota archaeon SCGC AC-337_L13
Archaea	2811994936	Euryarchaeota	Methanomicrobia	Methanosarcinales	Methanotrichaceae	Methanothrix	unclassified
Archaea	2770939400	Crenarchaeota	Thermoprotei	Sulfolobales	unclassified	unclassified	unclassified
Archaea	2636416117	Euryarchaeota	Halobacteria	Haloferacales	Halorubraceae	Halorubrum	Halorubrum saccharovorum
Archaea	2786546741	Thaumarchaeota	unclassified	Nitrosopumilales	unclassified	unclassified	Nitrosopumilales archaeon CG_4_9_14_0_2_um_filter_34_16
Archaea	2770939435	unclassified	unclassified	unclassified	unclassified	unclassified	unclassified
Archaea	2264867018	Crenarchaeota	unclassified	unclassified	unclassified	unclassified	crenarchaeote SCGC AAA261-N23
Archaea	2785510806	unclassified	unclassified	unclassified	unclassified	unclassified	Candidatus Pacearchaeota archaeon CG_4_9_14_0_2_um_filter_30_8
Archaea	637000164	Euryarchaeota	Methanomicrobia	Methanomicrobiales	Methanospirillaceae	Methanospirillum	Methanospirillum hungatei
Archaea	2681813414	Euryarchaeota	unclassified	unclassified	unclassified	unclassified	candidate division MSBL1 archaeon SCGC-AAA385M02
Archaea	2600255114	Candidatus Parvarchaeota	unclassified	unclassified	unclassified	Candidatus Parvarchaeum	Candidatus Parvarchaeum acidiphilum
Archaea	2681812919	Euryarchaeota	Halobacteria	Natrialbales	Natrialbaceae	Natronorubrum	Natronorubrum thiooxidans
Archaea	2504643023	Thaumarchaeota	unclassified	unclassified	unclassified	Candidatus Caldiarchaeum	Candidatus Caldiarchaeum subterraneum
Archaea	2778261131	Euryarchaeota	unclassified	unclassified	unclassified	unclassified	Euryarchaeota archaeon
Archaea	2513237398	Euryarchaeota	Thermococci	Thermococcales	Thermococcaceae	Thermococcus	Thermococcus litoralis
Archaea	2548876770	Crenarchaeota	Thermoprotei	Sulfolobales	Sulfolobaceae	Sulfolobus	Sulfolobus islandicus
Archaea	2698536782	Candidatus Parvarchaeota	unclassified	unclassified	unclassified	unclassified	unclassified
Archaea	2795385309	Euryarchaeota	Halobacteria	Halobacteriales	Halobacteriaceae	unclassified	unclassified
Archaea	2639762712	Thaumarchaeota	unclassified	unclassified	unclassified	unclassified	Marine Group I thaumarchaeote SCGC AB-629-I23
Archaea	2547132157	Euryarchaeota	Thermococci	Thermococcales	Thermococcaceae	Thermococcus	Thermococcus zilligii
Archaea	2786546485	Thaumarchaeota	unclassified	unclassified	unclassified	unclassified	Thaumarchaeota archaeon
Archaea	2657245605	Euryarchaeota	Methanomicrobia	Methanosarcinales	Methanosarcinaceae	Methanosarcina	Methanosarcina mazei
Archaea	2571042357	Euryarchaeota	Thermoplasmata	unclassified	unclassified	unclassified	unclassified
Archaea	2642422540	Euryarchaeota	Methanomicrobia	Methanosarcinales	Methanosarcinaceae	Methanolobus	Methanolobus profundi
Archaea	2799112924	Euryarchaeota	Methanobacteria	Methanobacteriales	Methanobacteriaceae	Methanobrevibacter	uncultured Methanobrevibacter sp.
Archaea	2615840655	Euryarchaeota	Thermoplasmata	Thermoplasmatales	unclassified	unclassified	Thermoplasmatales archaeon SCGC AB-539-C06
Archaea	2708742559	Euryarchaeota	unclassified	unclassified	unclassified	unclassified	Euryarchaeota archaeon RBG_16_68_13
Archaea	2681812915	Euryarchaeota	Halobacteria	Natrialbales	Natrialbaceae	Haloterrigena	Haloterrigena daqingensis
Archaea	2529293245	Euryarchaeota	Halobacteria	Haloferacales	Haloferacaceae	Haloferax	Haloferax mediterranei
Archaea	2681813392	Euryarchaeota	unclassified	unclassified	unclassified	unclassified	candidate division MSBL1 archaeon SCGC-AAA385D11
Archaea	2770939395	Crenarchaeota	Thermoprotei	Sulfolobales	Sulfolobaceae	unclassified	unclassified
Archaea	640753014	Euryarchaeota	Methanomicrobia	Methanomicrobiales	Methanoregulaceae	Methanoregula	Methanoregula boonei
Archaea	2775506854	Thaumarchaeota	unclassified	unclassified	unclassified	Candidatus Nitrosotalea	Candidatus Nitrosotalea bavarica
Archaea	2565956561	Euryarchaeota	Thermoplasmata	Thermoplasmatales	unclassified	unclassified	Thermoplasmatales archaeon BRNA1
Archaea	2770939383	unclassified	unclassified	unclassified	unclassified	unclassified	unclassified
Archaea	2518645582	Euryarchaeota	Thermoplasmata	Methanomassiliicoccales	Methanomassiliicoccaceae	Methanomassiliicoccus	Methanomassiliicoccus luminyensis
Archaea	2758568021	Euryarchaeota	Thermococci	Thermococcales	Thermococcaceae	Thermococcus	Thermococcus radiotolerans
Archaea	2540341082	Euryarchaeota	Halobacteria	Halobacteriales	Haloarculaceae	Natronomonas	Natronomonas moolapensis
Archaea	2639762709	Euryarchaeota	Candidatus Poseidoniia	Candidatus Poseidoniales	unclassified	unclassified	Marine Group II euryarchaeote SCGC AB-629-J06
Archaea	2728369541	Crenarchaeota	Thermoprotei	Sulfolobales	Sulfolobaceae	Saccharolobus	Saccharolobus solfataricus
Archaea	2770939522	Euryarchaeota	Methanomicrobia	Methanosarcinales	Methanotrichaceae	Methanothrix	unclassified
Archaea	2785511153	Candidatus Woesearchaeota	unclassified	unclassified	unclassified	unclassified	Candidatus Woesearchaeota archaeon CG10_big_fil_rev_8_21_14_0_10_47_5
Archaea	2512875005	Euryarchaeota	Halobacteria	Haloferacales	Haloferacaceae	Haloquadratum	Haloquadratum walsbyi
Archaea	2651870297	Euryarchaeota	Candidatus Poseidoniia	Candidatus Poseidoniales	unclassified	unclassified	unclassified
Archaea	2531839093	Euryarchaeota	Halobacteria	Halobacteriales	Halococcaceae	Halococcus	Halococcus morrhuae
Archaea	2540341177	Crenarchaeota	Thermoprotei	Sulfolobales	Sulfolobaceae	Sulfolobus	Sulfolobus islandicus
Archaea	2554235479	Euryarchaeota	Halobacteria	Halobacteriales	Haloarculaceae	Haloarcula	Haloarcula argentinensis
Archaea	2708742561	Candidatus Bathyarchaeota	unclassified	unclassified	unclassified	unclassified	Candidatus Bathyarchaeota archaeon RBG_16_48_13
Archaea	2740891986	Candidatus Odinarchaeota	unclassified	unclassified	unclassified	unclassified	Candidatus Odinarchaeota archaeon LCB_4
Archaea	2785511158	Candidatus Woesearchaeota	unclassified	unclassified	unclassified	unclassified	Candidatus Woesearchaeota archaeon CG_4_10_14_0_2_um_filter_57_5
Archaea	2654588017	Euryarchaeota	Halobacteria	Halobacteriales	Halobacteriaceae	Halanaeroarchaeum	Halanaeroarchaeum sulfurireducens
Archaea	2527291509	Thaumarchaeota	unclassified	unclassified	unclassified	unclassified	Aigarchaeota archaeon SCGC AAA471-B22
Archaea	638154514	Euryarchaeota	Thermococci	Thermococcales	Thermococcaceae	Pyrococcus	Pyrococcus abyssi
Archaea	2681813130	Euryarchaeota	Methanomicrobia	Methanosarcinales	Methanosarcinaceae	Methanosarcina	Methanosarcina mazei
Archaea	2651870302	Euryarchaeota	Candidatus Poseidoniia	Candidatus Poseidoniales	unclassified	unclassified	unclassified
Archaea	2681813015	Euryarchaeota	Thermoplasmata	Thermoplasmatales	unclassified	Thermogymnomonas	Thermogymnomonas acidicola
Archaea	2706794805	Thaumarchaeota	unclassified	Nitrosopumilales	unclassified	unclassified	unclassified
Archaea	2721755900	unclassified	unclassified	unclassified	unclassified	unclassified	unclassified
Archaea	2799112908	Euryarchaeota	Methanobacteria	Methanobacteriales	Methanobacteriaceae	Methanobrevibacter	uncultured Methanobrevibacter sp.
Archaea	2795385359	Euryarchaeota	Halobacteria	unclassified	unclassified	unclassified	unclassified
Archaea	2508501017	Euryarchaeota	Halobacteria	Halobacteriales	Haloarculaceae	Haloarcula	Haloarcula sinaiiensis
Archaea	2718217684	Thaumarchaeota	unclassified	unclassified	unclassified	unclassified	unclassified
Archaea	2264867221	Thaumarchaeota	unclassified	unclassified	unclassified	unclassified	Aigarchaeota archaeon JGI 0000001-H6
Archaea	2596583691	Euryarchaeota	Halobacteria	Halobacteriales	Halobacteriaceae	Halobacterium	Halobacterium salinarum
Archaea	2681813120	Euryarchaeota	Methanomicrobia	Methanosarcinales	Methanosarcinaceae	Methanosarcina	Methanosarcina mazei
Archaea	2773857858	Euryarchaeota	Thermococci	Thermococcales	Thermococcaceae	Thermococcus	Thermococcus celer
Archaea	2554235489	Euryarchaeota	Halobacteria	Haloferacales	Halorubraceae	Halorubrum	Halorubrum kocurii
Archaea	2814122924	Candidatus Bathyarchaeota	unclassified	unclassified	unclassified	unclassified	unclassified
Archaea	2654587960	Candidatus Bathyarchaeota	unclassified	unclassified	unclassified	unclassified	miscellaneous Crenarchaeota group-6 archaeon AD8-1
Archaea	2773857642	Euryarchaeota	Hadesarchaea	unclassified	unclassified	unclassified	unclassified
Archaea	2547132069	Euryarchaeota	Methanobacteria	Methanobacteriales	Methanobacteriaceae	Methanobrevibacter	Methanobrevibacter smithii
Archaea	2522572140	Candidatus Geoarchaeota	unclassified	unclassified	unclassified	unclassified	unclassified
Archaea	2785511131	Candidatus Woesearchaeota	unclassified	unclassified	unclassified	unclassified	Candidatus Woesearchaeota archaeon
Archaea	2681813384	Euryarchaeota	unclassified	unclassified	unclassified	unclassified	candidate division MSBL1 archaeon SCGC-AAA382A03
Archaea	2785511288	Candidatus Micrarchaeota	unclassified	unclassified	unclassified	unclassified	Candidatus Micrarchaeota archaeon CG10_big_fil_rev_8_21_14_0_10_45_29
Archaea	2785511035	Candidatus Aenigmarchaeota	unclassified	unclassified	unclassified	unclassified	Candidatus Aenigmarchaeota archaeon CG1_02_38_14
Archaea	2663763548	Thaumarchaeota	unclassified	unclassified	unclassified	unclassified	Thaumarchaeota archaeon SCGC AD-308-D05
Archaea	2522572145	Thaumarchaeota	unclassified	unclassified	unclassified	unclassified	unclassified
Archaea	2724679722	Euryarchaeota	Methanomicrobia	Methanosarcinales	Methanotrichaceae	Methanothrix	unclassified
Archaea	2728369322	Candidatus Hydrothermarchaeota	unclassified	unclassified	unclassified	unclassified	Candidatus Hydrothermarchaeota archaeon JdFR-17
Archaea	2660238431	Euryarchaeota	Methanomicrobia	Methanosarcinales	Methanosarcinaceae	Methanosarcina	Methanosarcina mazei
Archaea	2773857652	Crenarchaeota	unclassified	unclassified	unclassified	unclassified	unclassified
Archaea	2713897304	Euryarchaeota	unclassified	unclassified	unclassified	unclassified	unclassified
Archaea	2596583670	Euryarchaeota	Halobacteria	Halobacteriales	Halobacteriaceae	Halobacterium	Halobacterium salinarum
Archaea	2728369301	Candidatus Bathyarchaeota	unclassified	unclassified	unclassified	unclassified	Candidatus Bathyarchaeota archaeon JdFR-09
Archaea	2778261123	Euryarchaeota	unclassified	unclassified	unclassified	unclassified	Euryarchaeota archaeon
Archaea	646564534	Euryarchaeota	Archaeoglobi	Archaeoglobales	Archaeoglobaceae	Ferroglobus	Ferroglobus placidus
Archaea	2264867218	Thaumarchaeota	unclassified	unclassified	unclassified	unclassified	Aigarchaeota archaeon SCGC AAA471-E14
Archaea	2642422561	Euryarchaeota	Methanomicrobia	Methanosarcinales	Methanosarcinaceae	Methanolobus	Methanolobus vulcani
Archaea	2597489945	Euryarchaeota	Halobacteria	Natrialbales	Natrialbaceae	Salinarchaeum	Salinarchaeum sp. Harcht-Bsk1
Archaea	2681813042	Crenarchaeota	Thermoprotei	Thermoproteales	Thermoproteaceae	Vulcanisaeta	Vulcanisaeta sp. JCM 14467
Archaea	2648501535	Thaumarchaeota	unclassified	unclassified	unclassified	unclassified	Thaumarchaeota archaeon SCGC AB-661-L21
Archaea	2574180086	Crenarchaeota	Thermoprotei	Sulfolobales	Sulfolobaceae	Acidianus	Candidatus Acidianus copahuensis
Archaea	2502422327	Euryarchaeota	Nanohaloarchaea	unclassified	unclassified	Candidatus Nanosalinarum	Candidatus Nanosalinarum sp. J07AB56
Archaea	2681813024	Euryarchaeota	Thermococci	Thermococcales	Thermococcaceae	Thermococcus	Thermococcus celer
Archaea	2785510773	unclassified	unclassified	unclassified	unclassified	unclassified	archaeon
Archaea	2528311097	Euryarchaeota	Halobacteria	Halobacteriales	Halobacteriaceae	Halalkalicoccus	Halalkalicoccus jeotgali
Archaea	2706794893	Thaumarchaeota	unclassified	Nitrosopumilales	unclassified	unclassified	unclassified
Archaea	2513020047	Crenarchaeota	Thermoprotei	Desulfurococcales	Desulfurococcaceae	Desulfurococcus	Desulfurococcus amylolyticus
Archaea	2521172705	Crenarchaeota	Thermoprotei	Desulfurococcales	Desulfurococcaceae	Thermogladius	Thermogladius calderae
Archaea	2630968663	Euryarchaeota	Halobacteria	Halobacteriales	Halococcaceae	Halococcus	Halococcus sediminicola
Archaea	2600255127	Euryarchaeota	Halobacteria	Halobacteriales	Halococcaceae	Halococcus	Halococcus agarilyticus
Archaea	2639762671	Euryarchaeota	unclassified	unclassified	unclassified	unclassified	Euryarchaeota archaeon SCGC AAA008-E08
Archaea	2778261547	Euryarchaeota	unclassified	unclassified	unclassified	unclassified	Euryarchaeota archaeon
Archaea	2799112918	Euryarchaeota	Methanobacteria	Methanobacteriales	Methanobacteriaceae	Methanobrevibacter	uncultured Methanobrevibacter sp.
Archaea	2654588040	Euryarchaeota	Halobacteria	Halobacteriales	Haloarculaceae	Halorhabdus	Halorhabdus tiamatea
Archaea	2684622739	Crenarchaeota	Thermoprotei	Sulfolobales	Sulfolobaceae	Sulfolobus	Sulfolobus acidocaldarius
Archaea	2785510794	unclassified	unclassified	unclassified	unclassified	unclassified	Candidatus Pacearchaeota archaeon CG10_big_fil_rev_8_21_14_0_10_34_12
Archaea	2698536947	Candidatus Parvarchaeota	unclassified	unclassified	unclassified	unclassified	Candidatus Parvarchaeota archaeon JGI CrystG Apr02-2-L16
Archaea	2775506935	Euryarchaeota	Halobacteria	Halobacteriales	Haloarculaceae	Haloarcula	Haloarcula taiwanensis
Archaea	2791355070	Euryarchaeota	Halobacteria	Haloferacales	Halorubraceae	Halorubrum	Halorubrum sp. Ib24
Archaea	2519103186	Euryarchaeota	Methanococci	Methanococcales	Methanococcaceae	Methanothermococcus	Methanothermococcus thermolithotrophicus
Archaea	2684622607	Euryarchaeota	Methanomicrobia	Methanomicrobiales	Methanomicrobiaceae	Methanofollis	Methanofollis ethanolicus
Archaea	2721755897	unclassified	unclassified	unclassified	unclassified	unclassified	unclassified
Archaea	2740891960	Thaumarchaeota	unclassified	unclassified	unclassified	unclassified	uncultured marine group I thaumarchaeote
Archaea	2654587885	Euryarchaeota	Halobacteria	Haloferacales	Halorubraceae	Halopenitus	Halopenitus persicus
Archaea	2795385302	Euryarchaeota	Halobacteria	Halobacteriales	Halobacteriaceae	unclassified	unclassified
Archaea	2671180346	Euryarchaeota	Methanomicrobia	Methanosarcinales	Methanosarcinaceae	Methanosarcina	Methanosarcina mazei
Archaea	2524023105	Crenarchaeota	unclassified	unclassified	unclassified	unclassified	crenarchaeote SCGC AAA288-P18
Archaea	2634166754	Thaumarchaeota	unclassified	unclassified	unclassified	unclassified	Thaumarchaeota archaeon SCGC AAA286-D17
Archaea	2795385322	Euryarchaeota	Halobacteria	Halobacteriales	Halobacteriaceae	unclassified	unclassified
Archaea	2728369532	Crenarchaeota	Thermoprotei	Sulfolobales	Sulfolobaceae	Sulfolobus	Sulfolobus islandicus
Archaea	2684622838	Thaumarchaeota	unclassified	unclassified	unclassified	unclassified	Thaumarchaeota archaeon SCGC AC-337_F14
Archaea	2708742545	Euryarchaeota	unclassified	unclassified	unclassified	unclassified	Euryarchaeota archaeon RBG_13_61_15
Archaea	2645728132	Euryarchaeota	unclassified	unclassified	unclassified	unclassified	Euryarchaeota archaeon JGI MDM2 SSWsed-3-L11
Archaea	2264265222	Euryarchaeota	unclassified	unclassified	unclassified	unclassified	Euryarchaeota archaeon JGI 0000059-C15
Archaea	2667527222	Euryarchaeota	Thermoplasmata	Methanomassiliicoccales	unclassified	unclassified	Methanomassiliicoccales archaeon RumEn M2
Archaea	2816332101	Euryarchaeota	Halobacteria	Halobacteriales	Halobacteriaceae	Halobacterium	Halobacterium sp.
Archaea	2524614503	unclassified	unclassified	unclassified	unclassified	unclassified	unclassified
Archaea	2770939405	Crenarchaeota	Thermoprotei	Sulfolobales	Sulfolobaceae	unclassified	unclassified
Archaea	2698536779	Candidatus Parvarchaeota	unclassified	unclassified	unclassified	unclassified	unclassified
Archaea	2502545036	Thaumarchaeota	unclassified	Nitrosopumilales	Nitrosopumilaceae	Nitrosopumilus	uncultured Candidatus Nitrosopumilus sp.
Archaea	2627853658	Euryarchaeota	Methanomicrobia	Methanosarcinales	Methanosarcinaceae	Methanosarcina	Methanosarcina sp. WH1
Archaea	2795385391	Euryarchaeota	Halobacteria	Haloferacales	Halorubraceae	Halolamina	unclassified
Archaea	2791354750	Thaumarchaeota	unclassified	Nitrosopumilales	Nitrosopumilaceae	Nitrosopumilus	Nitrosopumilus sp.
Archaea	2728369331	Euryarchaeota	Archaeoglobi	Archaeoglobales	Archaeoglobaceae	Archaeoglobus	Archaeoglobus sp. JdFR-34
Archaea	2770939352	Crenarchaeota	unclassified	unclassified	unclassified	unclassified	unclassified
Archaea	2627853861	Euryarchaeota	Methanomicrobia	Methanosarcinales	Methanosarcinaceae	Methanosarcina	Methanosarcina mazei
Archaea	2524023128	Crenarchaeota	unclassified	unclassified	unclassified	unclassified	crenarchaeote SCGC AAA288-K05
Archaea	2648501541	Thaumarchaeota	unclassified	unclassified	unclassified	unclassified	Thaumarchaeota archaeon SCGC AB-663-N18
Archaea	2524023098	Crenarchaeota	unclassified	unclassified	unclassified	unclassified	crenarchaeote SCGC AAA288-M04
Archaea	2791354985	Crenarchaeota	Thermoprotei	Thermoproteales	Thermoproteaceae	Vulcanisaeta	Vulcanisaeta thermophila
Archaea	2593339206	Thaumarchaeota	unclassified	unclassified	unclassified	unclassified	unclassified
Archaea	2675903577	Euryarchaeota	unclassified	unclassified	unclassified	unclassified	candidate division MSBL1 archaeon SCGC-AAA259D18
Archaea	2651870298	Euryarchaeota	Candidatus Poseidoniia	Candidatus Poseidoniales	unclassified	unclassified	unclassified
Archaea	2808606696	Euryarchaeota	Archaeoglobi	Archaeoglobales	Archaeoglobaceae	Geoglobus	Geoglobus ahangari
Archaea	2502082094	Euryarchaeota	Halobacteria	Halobacteriales	Halobacteriaceae	unclassified	uncultured haloarchaeon
Archaea	2728369318	Euryarchaeota	Methanomicrobia	unclassified	unclassified	unclassified	Methanomicrobia archaeon JdFR-19
Archaea	2698536785	Candidatus Parvarchaeota	unclassified	unclassified	unclassified	unclassified	unclassified
Archaea	2706794887	Euryarchaeota	Methanomicrobia	Methanosarcinales	Methanosarcinaceae	Methanohalophilus	Methanohalophilus portucalensis
Archaea	2795385351	Euryarchaeota	Halobacteria	Halobacteriales	Halobacteriaceae	unclassified	unclassified
Archaea	2654587572	Euryarchaeota	Halobacteria	Haloferacales	Halorubraceae	Halolamina	Halolamina pelagica
Archaea	2770939341	Crenarchaeota	unclassified	unclassified	unclassified	unclassified	unclassified
Archaea	641228483	Crenarchaeota	Thermoprotei	Thermoproteales	Thermoproteaceae	Caldivirga	Caldivirga maquilingensis
Archaea	2651870037	Euryarchaeota	unclassified	unclassified	unclassified	unclassified	unclassified
Archaea	2811995113	unclassified	unclassified	unclassified	unclassified	unclassified	Candidatus Pacearchaeota archaeon
Archaea	2785510942	Candidatus Diapherotrites	unclassified	unclassified	unclassified	unclassified	Candidatus Diapherotrites archaeon CG10_big_fil_rev_8_21_14_0_10_31_34
Archaea	2524023089	Euryarchaeota	Methanobacteria	Methanobacteriales	Methanobacteriaceae	Methanobrevibacter	Methanobrevibacter ruminantium
Archaea	2740891979	Euryarchaeota	unclassified	unclassified	unclassified	unclassified	Euryarchaeota archaeon SG8-5
Archaea	2786546194	Candidatus Bathyarchaeota	unclassified	unclassified	unclassified	unclassified	Candidatus Bathyarchaeota archaeon
Archaea	2684622718	Crenarchaeota	Thermoprotei	Sulfolobales	Sulfolobaceae	Sulfolobus	Sulfolobus acidocaldarius
Archaea	2718217643	Thaumarchaeota	unclassified	unclassified	unclassified	unclassified	unclassified
Archaea	2660238053	Euryarchaeota	Methanomicrobia	Methanosarcinales	Methanosarcinaceae	Methanosarcina	Methanosarcina mazei
Archaea	2522125042	Crenarchaeota	Thermoprotei	Thermoproteales	Thermoproteaceae	unclassified	unclassified
Archaea	2514885039	Crenarchaeota	Thermoprotei	Sulfolobales	unclassified	unclassified	unclassified
Archaea	2770939332	unclassified	unclassified	unclassified	unclassified	unclassified	unclassified
Archaea	2740891983	Euryarchaeota	unclassified	unclassified	unclassified	unclassified	Euryarchaeota archaeon SM23-78
Archaea	2651870041	Euryarchaeota	unclassified	unclassified	unclassified	unclassified	unclassified
Archaea	2554235495	Euryarchaeota	Halobacteria	Halobacteriales	Halococcaceae	Halococcus	Halococcus saccharolyticus
Archaea	2681813118	Euryarchaeota	Methanomicrobia	Methanosarcinales	Methanosarcinaceae	Methanosarcina	Methanosarcina mazei
Archaea	2513237068	Crenarchaeota	unclassified	unclassified	unclassified	unclassified	crenarchaeote SCGC AAA007-N19
Archaea	2734482124	Nanoarchaeota	unclassified	unclassified	unclassified	unclassified	unclassified
Archaea	2785510821	unclassified	unclassified	unclassified	unclassified	unclassified	Candidatus Pacearchaeota archaeon CG_4_9_14_3_um_filter_30_11
Archaea	2619618954	Thaumarchaeota	unclassified	unclassified	unclassified	unclassified	Aigarchaeota archaeon
Archaea	2630968656	Thaumarchaeota	unclassified	unclassified	unclassified	unclassified	Marine Group I thaumarchaeote SCGC RSA3
Archaea	2698536772	Candidatus Micrarchaeota	unclassified	unclassified	unclassified	unclassified	unclassified
Archaea	2778261324	Euryarchaeota	unclassified	unclassified	unclassified	unclassified	Euryarchaeota archaeon
Archaea	2785511160	Candidatus Woesearchaeota	unclassified	unclassified	unclassified	unclassified	Candidatus Woesearchaeota archaeon CG08_land_8_20_14_0_20_43_7
Archaea	2706794841	Thaumarchaeota	unclassified	Nitrosopumilales	unclassified	unclassified	unclassified
Archaea	2619618990	Euryarchaeota	Halobacteria	Haloferacales	Haloferacaceae	Halogranum	Halogranum rubrum
Archaea	638154507	Euryarchaeota	Methanopyri	Methanopyrales	Methanopyraceae	Methanopyrus	Methanopyrus kandleri
Archaea	2671180774	Euryarchaeota	Methanomicrobia	Methanosarcinales	Methanosarcinaceae	Methanosarcina	Methanosarcina mazei
Archaea	2795385363	Euryarchaeota	Halobacteria	unclassified	unclassified	unclassified	unclassified
Archaea	2639762676	Euryarchaeota	unclassified	unclassified	unclassified	unclassified	unclassified
Archaea	2770939360	Crenarchaeota	unclassified	unclassified	unclassified	unclassified	unclassified
Archaea	2740891897	Thaumarchaeota	unclassified	unclassified	unclassified	unclassified	uncultured marine group I thaumarchaeote
Archaea	650716080	Euryarchaeota	Thermococci	Thermococcales	Thermococcaceae	Pyrococcus	Pyrococcus yayanosii
Archaea	2728369221	Euryarchaeota	Halobacteria	Halobacteriales	Halobacteriaceae	Natronoarchaeum	Natronoarchaeum philippinense
Archaea	2698536753	Candidatus Micrarchaeota	unclassified	unclassified	unclassified	unclassified	unclassified
Archaea	2698536766	Candidatus Micrarchaeota	unclassified	unclassified	unclassified	unclassified	unclassified
Archaea	2773858058	Crenarchaeota	Thermoprotei	Desulfurococcales	Pyrodictiaceae	Pyrodictium	Pyrodictium delaneyi
Archaea	2740891987	Euryarchaeota	Thermoplasmata	Thermoplasmatales	unclassified	unclassified	Thermoplasmatales archaeon SG8-52-1
Archaea	2785510803	unclassified	unclassified	unclassified	unclassified	unclassified	Candidatus Pacearchaeota archaeon CG1_02_35_32
Archaea	2617271223	Euryarchaeota	Halobacteria	Haloferacales	Haloferacaceae	Halobellus	Halobellus rufus
Archaea	2770939439	Crenarchaeota	Thermoprotei	Acidilobales	Caldisphaeraceae	Caldisphaera	unclassified
Archaea	2728369546	Euryarchaeota	Methanomicrobia	Methanosarcinales	unclassified	unclassified	Methanosarcinales archaeon Methan_04
Archaea	2799112920	Euryarchaeota	Methanobacteria	Methanobacteriales	Methanobacteriaceae	Methanobrevibacter	uncultured Methanobrevibacter sp.
Archaea	2700988735	Candidatus Verstraetearchaeota	Candidatus Methanomethylia	Candidatus Methanomethyliales	Candidatus Methanomethyliaceae	Candidatus Methanomethylicus	Candidatus Methanomethylicus mesodigestum
Archaea	2264867017	Thaumarchaeota	unclassified	unclassified	unclassified	Candidatus Caldiarchaeum	Candidatus Caldiarchaeum subterraneum
Archaea	2728369329	Euryarchaeota	Archaeoglobi	Archaeoglobales	Archaeoglobaceae	Archaeoglobus	Archaeoglobus sp. JdFR-23
Archaea	2513020042	Thaumarchaeota	unclassified	Nitrosopumilales	Nitrosopumilaceae	Nitrosopumilus	uncultured Candidatus Nitrosopumilus sp.
Archaea	2740891992	Euryarchaeota	Thermoplasmata	Thermoplasmatales	unclassified	unclassified	Thermoplasmatales archaeon SG8-52-4
Archaea	2802429334	Euryarchaeota	Halobacteria	Haloferacales	Halorubraceae	Halopenitus	Halopenitus persicus
Archaea	2554235500	Euryarchaeota	Halobacteria	Haloferacales	Haloferacaceae	Haloferax	Haloferax larsenii
Archaea	2681813124	Euryarchaeota	Methanomicrobia	Methanosarcinales	Methanosarcinaceae	Methanosarcina	Methanosarcina mazei
Archaea	2521172719	Euryarchaeota	Thermococci	Thermococcales	Thermococcaceae	Pyrococcus	Pyrococcus sp. ST04
Archaea	2548876771	Crenarchaeota	Thermoprotei	Sulfolobales	Sulfolobaceae	Sulfolobus	Sulfolobus islandicus
Archaea	2660238812	Euryarchaeota	unclassified	unclassified	unclassified	unclassified	Euryarchaeota archaeon SCGC AC-312_N17
Archaea	2508501105	Euryarchaeota	Methanomicrobia	Methanomicrobiales	Methanoregulaceae	Methanoregula	Methanoregula formicica
Archaea	2548876773	Crenarchaeota	Thermoprotei	Sulfolobales	Sulfolobaceae	Sulfolobus	Sulfolobus islandicus
Archaea	2681813007	Euryarchaeota	Methanomicrobia	Methanomicrobiales	Methanomicrobiaceae	Methanogenium	Methanogenium cariaci
Archaea	2690315630	Crenarchaeota	Thermoprotei	Sulfolobales	Sulfolobaceae	Acidianus	unclassified
Archaea	2517572171	Thaumarchaeota	unclassified	unclassified	unclassified	unclassified	Thaumarchaeota archaeon SCGC AB-539-E09
Archaea	2684622705	Crenarchaeota	Thermoprotei	Sulfolobales	Sulfolobaceae	Sulfolobus	Sulfolobus acidocaldarius
Archaea	2264867228	Thaumarchaeota	unclassified	unclassified	unclassified	unclassified	Aigarchaeota archaeon SCGC AAA471-A16
Archaea	2718217671	Candidatus Bathyarchaeota	unclassified	unclassified	unclassified	unclassified	unclassified
Archaea	2264867073	Nanoarchaeota	unclassified	unclassified	unclassified	unclassified	Nanoarchaeota archaeon SCGC AAA011-L15
Archaea	2700988731	Candidatus Verstraetearchaeota	Candidatus Methanomethylia	Candidatus Methanomethyliales	Candidatus Methanomethyliaceae	Candidatus Methanosuratus	Candidatus Methanosuratus petracarbonis
Archaea	2799112206	Euryarchaeota	Methanomicrobia	Methanomicrobiales	Methanoregulaceae	Methanoregula	unclassified
Archaea	2609459638	Euryarchaeota	unclassified	unclassified	unclassified	unclassified	unclassified
Archaea	2758568025	Euryarchaeota	Thermococci	Thermococcales	Thermococcaceae	Thermococcus	Thermococcus pacificus
Archaea	2627854092	Thaumarchaeota	unclassified	Nitrosopumilales	Nitrosopumilaceae	Nitrosopumilus	Nitrosopumilus adriaticus
Archaea	2517287030	Euryarchaeota	Halobacteria	Haloferacales	Haloferacaceae	Haloplanus	Haloplanus natans
Archaea	2554235507	Euryarchaeota	Halobacteria	Haloferacales	Haloferacaceae	Halogeometricum	Halogeometricum pallidum
Archaea	2547132058	Euryarchaeota	Methanobacteria	Methanobacteriales	Methanobacteriaceae	Methanobrevibacter	Methanobrevibacter smithii
Archaea	650716096	Euryarchaeota	Thermococci	Thermococcales	Thermococcaceae	Thermococcus	Thermococcus barophilus
Archaea	640069316	Euryarchaeota	Methanococci	Methanococcales	Methanococcaceae	Methanococcus	Methanococcus maripaludis
Archaea	2708742552	Thaumarchaeota	unclassified	unclassified	unclassified	unclassified	Thaumarchaeota archaeon RBG_16_49_8
Archaea	2811994916	Candidatus Verstraetearchaeota	unclassified	unclassified	unclassified	unclassified	unclassified
Archaea	2788500553	Euryarchaeota	Halobacteria	Haloferacales	Halorubraceae	Halorubrum	Halorubrum sp. C191
Archaea	2739367732	Euryarchaeota	Thermoplasmata	Thermoplasmatales	unclassified	unclassified	unclassified
Archaea	2690315683	Euryarchaeota	Halobacteria	Haloferacales	Haloferacaceae	Haloprofundus	Haloprofundus marisrubri
Archaea	2657245311	Thaumarchaeota	unclassified	unclassified	unclassified	unclassified	Thaumarchaeota archaeon SCGC AC-312_G04
Archaea	2740891978	Candidatus Thorarchaeota	unclassified	unclassified	unclassified	unclassified	Candidatus Thorarchaeota archaeon SMTZ-45
Archaea	2842053593	Euryarchaeota	Methanomicrobia	Methanosarcinales	unclassified	unclassified	unclassified
Archaea	2773857641	Crenarchaeota	unclassified	unclassified	unclassified	unclassified	unclassified
Archaea	2785511144	Candidatus Woesearchaeota	unclassified	unclassified	unclassified	unclassified	Candidatus Woesearchaeota archaeon CG10_big_fil_rev_8_21_14_0_10_33_12
Archaea	2721755432	Crenarchaeota	Thermoprotei	Desulfurococcales	Desulfurococcaceae	Aeropyrum	unclassified
Archaea	2518645523	Thaumarchaeota	unclassified	unclassified	unclassified	unclassified	Aigarchaeota archaeon SCGC AAA471-B22
Archaea	2684622721	Crenarchaeota	Thermoprotei	Sulfolobales	Sulfolobaceae	Sulfolobus	Sulfolobus acidocaldarius
Archaea	2264867063	Nanoarchaeota	unclassified	unclassified	unclassified	unclassified	Nanoarchaeota archaeon SCGC AAA011-D5
Archaea	2795385312	Euryarchaeota	Halobacteria	Halobacteriales	Halobacteriaceae	unclassified	unclassified
Archaea	2565956544	Euryarchaeota	Methanomicrobia	Methanosarcinales	unclassified	unclassified	unclassified
Archaea	2681813380	Euryarchaeota	Halobacteria	Haloferacales	Haloferacaceae	Haloferax	Haloferax sp. Q22
Archaea	2645728131	Euryarchaeota	unclassified	unclassified	unclassified	unclassified	Euryarchaeota archaeon JGI MDM2 SSWsed-3-L11
Archaea	2681813400	Euryarchaeota	unclassified	unclassified	unclassified	unclassified	candidate division MSBL1 archaeon SCGC-AAA259I09
Archaea	650716055	Euryarchaeota	Methanococci	Methanococcales	Methanococcaceae	Methanothermococcus	Methanothermococcus okinawensis
Archaea	2775507284	Euryarchaeota	Methanomicrobia	Methanomicrobiales	Methanoregulaceae	Methanolinea	Methanolinea tarda
Archaea	2758568020	Euryarchaeota	Thermococci	Thermococcales	Thermococcaceae	Thermococcus	Thermococcus chitonophagus
Archaea	2786546489	Thaumarchaeota	unclassified	unclassified	unclassified	unclassified	Thaumarchaeota archaeon
Archaea	2770939652	unclassified	unclassified	unclassified	unclassified	unclassified	unclassified
Archaea	2684622707	Crenarchaeota	Thermoprotei	Sulfolobales	Sulfolobaceae	Sulfolobus	Sulfolobus acidocaldarius
Archaea	2795385330	Euryarchaeota	Halobacteria	Halobacteriales	Halobacteriaceae	unclassified	unclassified
Archaea	2634166507	Euryarchaeota	Archaeoglobi	Archaeoglobales	Archaeoglobaceae	Geoglobus	Geoglobus acetivorans
Archaea	2639762639	Euryarchaeota	Halobacteria	Haloferacales	Haloferacaceae	Haloferax	Haloferax larsenii
Archaea	2756170193	Euryarchaeota	Halobacteria	Haloferacales	Haloferacaceae	Haloferax	Haloferax namakaokahaiae
Archaea	2684622700	Crenarchaeota	Thermoprotei	Sulfolobales	Sulfolobaceae	Sulfolobus	Sulfolobus acidocaldarius
Archaea	2681813396	Euryarchaeota	unclassified	unclassified	unclassified	unclassified	candidate division MSBL1 archaeon SCGC-AAA259D14
Archaea	2785511284	Candidatus Micrarchaeota	unclassified	unclassified	unclassified	unclassified	Candidatus Micrarchaeota archaeon CG11_big_fil_rev_8_21_14_0_20_47_5
Archaea	2524023101	Crenarchaeota	unclassified	unclassified	unclassified	unclassified	crenarchaeote SCGC AAA288-N23
Archaea	2724679704	Euryarchaeota	Halobacteria	Haloferacales	Halorubraceae	Halorubrum	Halorubrum chaoviator
Archaea	2263328037	Euryarchaeota	Candidatus Poseidoniia	Candidatus Poseidoniales	unclassified	unclassified	Marine group II euryarchaeote SCGC AAA288-C18
Archaea	2795385306	Euryarchaeota	Halobacteria	Natrialbales	Natrialbaceae	unclassified	unclassified
Archaea	643692047	Crenarchaeota	Thermoprotei	Sulfolobales	Sulfolobaceae	Sulfolobus	Sulfolobus islandicus
Archaea	2718217702	Thaumarchaeota	Nitrososphaeria	Nitrososphaerales	Nitrososphaeraceae	Candidatus Nitrosocosmicus	Candidatus Nitrosocosmicus exaquare
Archaea	638154511	Nanoarchaeota	unclassified	Nanoarchaeales	Nanoarchaeaceae	Nanoarchaeum	Nanoarchaeum equitans
Archaea	2562617191	Euryarchaeota	Halobacteria	Halobacteriales	Haloarculaceae	Halorhabdus	Halorhabdus tiamatea
Archaea	2554235485	Euryarchaeota	Halobacteria	Natrialbales	Natrialbaceae	Halovivax	Halovivax asiaticus
Archaea	2558309099	unclassified	unclassified	unclassified	unclassified	unclassified	archaeon SCGC AB-215-J19
Archaea	2630968650	Thaumarchaeota	unclassified	unclassified	unclassified	Candidatus Nitrosotenuis	Candidatus Nitrosotenuis cloacae
Archaea	2505313007	Crenarchaeota	Thermoprotei	Thermoproteales	Thermoproteaceae	unclassified	unclassified
Archaea	2651870089	unclassified	unclassified	unclassified	unclassified	unclassified	unclassified
Archaea	2785510798	unclassified	unclassified	unclassified	unclassified	unclassified	Candidatus Pacearchaeota archaeon CG1_02_39_14
Archaea	2547132065	Euryarchaeota	Methanobacteria	Methanobacteriales	Methanobacteriaceae	Methanobrevibacter	Methanobrevibacter smithii
Archaea	2785511289	Candidatus Micrarchaeota	unclassified	unclassified	unclassified	unclassified	Candidatus Micrarchaeota archaeon CG10_big_fil_rev_8_21_14_0_10_54_18
Archaea	2770939399	Crenarchaeota	Thermoprotei	Sulfolobales	unclassified	unclassified	unclassified
Archaea	2681812990	Euryarchaeota	Thermococci	Thermococcales	Thermococcaceae	Thermococcus	Thermococcus guaymasensis
Archaea	2522572148	Crenarchaeota	Thermoprotei	Thermoproteales	Thermoproteaceae	Pyrobaculum	Pyrobaculum sp. WP30
Archaea	2522572143	Euryarchaeota	unclassified	unclassified	unclassified	unclassified	unclassified
Archaea	2554235493	Euryarchaeota	Halobacteria	Natrialbales	Natrialbaceae	Natronococcus	Natronococcus jeotgali
Archaea	2654588083	Candidatus Bathyarchaeota	unclassified	unclassified	unclassified	unclassified	miscellaneous Crenarchaeota group-15 archaeon DG-45
Archaea	2522125039	Crenarchaeota	Thermoprotei	Thermoproteales	Thermoproteaceae	unclassified	unclassified
Archaea	2795385345	Euryarchaeota	Halobacteria	Halobacteriales	Halobacteriaceae	unclassified	unclassified
Archaea	2698536781	Candidatus Parvarchaeota	unclassified	unclassified	unclassified	unclassified	unclassified
Archaea	2708742565	unclassified	unclassified	unclassified	unclassified	unclassified	Candidatus Pacearchaeota archaeon RBG_19FT_COMBO_34_9
Archaea	2740892000	Euryarchaeota	Thermoplasmata	Thermoplasmatales	Ferroplasmaceae	Ferroplasma	Ferroplasma acidiphilum
Archaea	2775507271	Euryarchaeota	Halobacteria	Haloferacales	Halorubraceae	Halorubrum	Halorubrum trapanicum
Archaea	2684622662	Euryarchaeota	Thermococci	Thermococcales	Thermococcaceae	Thermococcus	Thermococcus celericrescens
Archaea	2786546737	Thaumarchaeota	unclassified	Nitrosopumilales	unclassified	unclassified	Nitrosopumilales archaeon CG15_BIG_FIL_POST_REV_8_21_14_020_33_23
Archaea	2785510781	unclassified	unclassified	unclassified	unclassified	unclassified	archaeon CG_4_10_14_0_2_um_filter_Archaea_38_6
Archaea	2645727909	Euryarchaeota	Methanobacteria	Methanobacteriales	Methanobacteriaceae	Methanobacterium	Methanobacterium formicicum
Archaea	2811995090	unclassified	unclassified	unclassified	unclassified	unclassified	Candidatus Pacearchaeota archaeon
Archaea	2558860120	Euryarchaeota	Methanobacteria	Methanobacteriales	Methanobacteriaceae	Methanobrevibacter	Methanobrevibacter wolinii
Archaea	2684622504	Euryarchaeota	Methanomicrobia	Methanosarcinales	Methanosarcinaceae	Methanosarcina	Methanosarcina barkeri
Archaea	2667527618	Euryarchaeota	Methanomicrobia	Methanosarcinales	Methanosarcinaceae	Methanosarcina	Methanosarcina mazei
Archaea	2512875009	Euryarchaeota	Halobacteria	Haloferacales	Haloferacaceae	Haloquadratum	Haloquadratum sp. J07HQX50
Archaea	2524023106	Crenarchaeota	unclassified	unclassified	unclassified	unclassified	crenarchaeote SCGC AAA007-C21
Archaea	2681813470	Thaumarchaeota	unclassified	Nitrosopumilales	Nitrosopumilaceae	Nitrosopumilus	unclassified
Archaea	2773857646	Crenarchaeota	unclassified	unclassified	unclassified	unclassified	unclassified
Archaea	2634166697	Thaumarchaeota	unclassified	unclassified	unclassified	unclassified	Thaumarchaeota archaeon SCGC AD-259-M03
Archaea	2770939391	Crenarchaeota	Thermoprotei	Thermoproteales	Thermoproteaceae	unclassified	unclassified
Archaea	2785510776	unclassified	unclassified	unclassified	unclassified	unclassified	archaeon
Archaea	638154521	Euryarchaeota	Thermoplasmata	Thermoplasmatales	Thermoplasmataceae	Thermoplasma	Thermoplasma acidophilum
Archaea	2651870039	Euryarchaeota	unclassified	unclassified	unclassified	unclassified	unclassified
Archaea	651324018	Thaumarchaeota	unclassified	Nitrosopumilales	Nitrosopumilaceae	Nitrosarchaeum	Candidatus Nitrosarchaeum limnium
Archaea	2770939425	Thaumarchaeota	unclassified	unclassified	unclassified	unclassified	unclassified
Archaea	2770939336	Crenarchaeota	unclassified	unclassified	unclassified	unclassified	unclassified
Archaea	2799112880	Euryarchaeota	Methanobacteria	Methanobacteriales	Methanobacteriaceae	Methanosphaera	uncultured Methanosphaera sp.
Archaea	2786546742	Thaumarchaeota	unclassified	Nitrosopumilales	unclassified	unclassified	Nitrosopumilales archaeon CG_4_10_14_0_8_um_filter_34_8
Archaea	2663762650	Euryarchaeota	Methanomicrobia	Methanosarcinales	Methanosarcinaceae	Methanosarcina	Methanosarcina mazei
Archaea	2693430071	Euryarchaeota	unclassified	unclassified	unclassified	unclassified	Euryarchaeota archaeon JGI CrystG Aug3-3-I21
Archaea	2785510790	unclassified	unclassified	unclassified	unclassified	unclassified	Candidatus Pacearchaeota archaeon CG10_big_fil_rev_8_21_14_0_10_32_42
Archaea	2558860254	Euryarchaeota	Thermococci	Thermococcales	Thermococcaceae	Thermococcus	Thermococcus paralvinellae
Archaea	2681813116	Euryarchaeota	Methanomicrobia	Methanosarcinales	Methanosarcinaceae	Methanosarcina	Methanosarcina mazei
Archaea	2785511152	Candidatus Woesearchaeota	unclassified	unclassified	unclassified	unclassified	Candidatus Woesearchaeota archaeon CG11_big_fil_rev_8_21_14_0_20_43_8
Archaea	2502957026	Thaumarchaeota	unclassified	unclassified	unclassified	unclassified	unclassified
Archaea	2785510778	unclassified	unclassified	unclassified	unclassified	unclassified	archaeon
Archaea	650377982	Crenarchaeota	Thermoprotei	Sulfolobales	Sulfolobaceae	Sulfolobus	Sulfolobus islandicus
Archaea	2785510779	unclassified	unclassified	unclassified	unclassified	unclassified	Candidatus Pacearchaeota archaeon CG10_big_fil_rev_8_21_14_0_10_35_219
Archaea	2695420318	Euryarchaeota	Halobacteria	Haloferacales	Halorubraceae	Halolamina	Halolamina sediminis
Archaea	2505313064	Crenarchaeota	Thermoprotei	Thermoproteales	Thermofilaceae	Thermofilum	unclassified
Archaea	2651870303	Euryarchaeota	Candidatus Poseidoniia	Candidatus Poseidoniales	unclassified	unclassified	unclassified
Archaea	649633040	Crenarchaeota	Thermoprotei	Desulfurococcales	Desulfurococcaceae	Desulfurococcus	Desulfurococcus mucosus
Archaea	2617270761	Euryarchaeota	Halobacteria	Haloferacales	Halorubraceae	Halorubrum	Halorubrum xinjiangense
Archaea	2663763547	Thaumarchaeota	unclassified	unclassified	unclassified	unclassified	Thaumarchaeota archaeon SCGC AD-308-D05
Archaea	2657245466	Euryarchaeota	Methanomicrobia	Methanosarcinales	Methanosarcinaceae	Methanosarcina	Methanosarcina mazei
Archaea	2554235475	Euryarchaeota	Halobacteria	Haloferacales	Halorubraceae	Halorubrum	Halorubrum aidingense
Archaea	2693429892	Euryarchaeota	Halobacteria	Halobacteriales	Haloarculaceae	Haloarcula	Haloarcula vallismortis
Archaea	2524023125	Crenarchaeota	unclassified	unclassified	unclassified	unclassified	crenarchaeote SCGC AAA288-E09
Archaea	2681813050	Euryarchaeota	Thermoplasmata	Thermoplasmatales	Ferroplasmaceae	Acidiplasma	Acidiplasma aeolicum
Archaea	2698536762	Candidatus Micrarchaeota	unclassified	unclassified	unclassified	unclassified	unclassified
Archaea	2681813114	Euryarchaeota	Methanomicrobia	Methanosarcinales	Methanosarcinaceae	Methanosarcina	Methanosarcina mazei
Archaea	2785511165	Candidatus Woesearchaeota	unclassified	unclassified	unclassified	unclassified	Candidatus Woesearchaeota archaeon CG10_big_fil_rev_8_21_14_0_10_37_12
Archaea	2778261132	Euryarchaeota	unclassified	unclassified	unclassified	unclassified	Euryarchaeota archaeon
Archaea	2681813393	Euryarchaeota	unclassified	unclassified	unclassified	unclassified	candidate division MSBL1 archaeon SCGC-AAA385M11
Archaea	2785510944	Candidatus Diapherotrites	unclassified	unclassified	unclassified	unclassified	Candidatus Diapherotrites archaeon CG_4_10_14_0_2_um_filter_31_5
Archaea	2786546190	Candidatus Micrarchaeota	unclassified	unclassified	unclassified	unclassified	Candidatus Micrarchaeota archaeon CG10_big_fil_rev_8_21_14_0_10_59_7
Archaea	640753036	Euryarchaeota	Methanococci	Methanococcales	Methanococcaceae	Methanococcus	Methanococcus vannielii
Archaea	2708742564	Euryarchaeota	unclassified	unclassified	unclassified	unclassified	Euryarchaeota archaeon RBG_19FT_COMBO_56_21
Archaea	638154508	Euryarchaeota	Methanomicrobia	Methanosarcinales	Methanosarcinaceae	Methanosarcina	Methanosarcina acetivorans
Archaea	2728369335	Euryarchaeota	Archaeoglobi	Archaeoglobales	Archaeoglobaceae	Archaeoglobus	Archaeoglobus sp. JdFR-38
Archaea	2770939359	Crenarchaeota	Thermoprotei	Desulfurococcales	Desulfurococcaceae	unclassified	unclassified
Archaea	2770939345	Thaumarchaeota	unclassified	unclassified	unclassified	unclassified	unclassified
Archaea	2512875008	Euryarchaeota	Halobacteria	Haloferacales	Halorubraceae	Halonotius	Halonotius sp. J07HN6
Archaea	2681813011	Crenarchaeota	Thermoprotei	Thermoproteales	Thermoproteaceae	Vulcanisaeta	Vulcanisaeta distributa
Archaea	2785510816	unclassified	unclassified	unclassified	unclassified	unclassified	archaeon (Candidatus Huberarchaea) CG_4_9_14_0_8_um_filter_31_21
Archaea	2802429616	Euryarchaeota	Halobacteria	Haloferacales	Halorubraceae	Halorubrum	Halorubrum ezzemoulense
Archaea	649633053	Euryarchaeota	Halobacteria	Haloferacales	Haloferacaceae	Halogeometricum	Halogeometricum borinquense
Archaea	2651870210	Thaumarchaeota	unclassified	unclassified	unclassified	Candidatus Nitrosopelagicus	unclassified
Archaea	2698536790	Candidatus Parvarchaeota	unclassified	unclassified	unclassified	unclassified	unclassified
Archaea	640753029	Crenarchaeota	Thermoprotei	Desulfurococcales	Desulfurococcaceae	Ignicoccus	Ignicoccus hospitalis
Archaea	2785510811	unclassified	unclassified	unclassified	unclassified	unclassified	Candidatus Pacearchaeota archaeon CG_4_9_14_3_um_filter_31_7
Archaea	2506520034	Euryarchaeota	Halobacteria	Natrialbales	Natrialbaceae	Halopiger	Halopiger xanaduensis
Archaea	2718217704	Euryarchaeota	Halobacteria	Halobacteriales	Halobacteriaceae	Halodesulfurarchaeum	Halodesulfurarchaeum formicicum
Archaea	2700988671	Thaumarchaeota	unclassified	unclassified	unclassified	unclassified	Thaumarchaeota archaeon SCGC AC-337_C08
Archaea	2681813406	Euryarchaeota	unclassified	unclassified	unclassified	unclassified	candidate division MSBL1 archaeon SCGC-AAA261C02
Archaea	2814123256	Euryarchaeota	Methanococci	Methanococcales	Methanococcaceae	Methanococcus	Methanococcus maripaludis
Archaea	2684622711	Crenarchaeota	Thermoprotei	Sulfolobales	Sulfolobaceae	Sulfolobus	Sulfolobus acidocaldarius
Archaea	639633053	Crenarchaeota	Thermoprotei	Thermoproteales	Thermoproteaceae	Pyrobaculum	Pyrobaculum islandicum
Archaea	2684622629	Euryarchaeota	Halobacteria	Halobacteriales	Halobacteriaceae	Halalkalicoccus	Halalkalicoccus paucihalophilus
Archaea	2684622738	Crenarchaeota	Thermoprotei	Sulfolobales	Sulfolobaceae	Sulfolobus	Sulfolobus acidocaldarius
Archaea	639633064	Crenarchaeota	Thermoprotei	Thermoproteales	Thermofilaceae	Thermofilum	Thermofilum pendens
Archaea	2728369311	Candidatus Geothermarchaeota	unclassified	unclassified	unclassified	unclassified	Candidatus Geothermarchaeota archaeon JdFR-13
Archaea	2648501566	Thaumarchaeota	unclassified	unclassified	unclassified	unclassified	uncultured thaumarchaeote
Archaea	651324076	Thaumarchaeota	unclassified	Nitrosopumilales	Nitrosopumilaceae	Nitrosarchaeum	Nitrosarchaeum koreense
Archaea	2721755439	Crenarchaeota	unclassified	unclassified	unclassified	unclassified	unclassified
Archaea	2264867224	Thaumarchaeota	unclassified	unclassified	unclassified	unclassified	Aigarchaeota archaeon SCGC AAA471-G05
Archaea	2728369547	Euryarchaeota	Methanomicrobia	Methanosarcinales	unclassified	unclassified	Methanosarcinales archaeon Methan_03
Archaea	2519103099	Euryarchaeota	Methanomicrobia	Methanosarcinales	Methanosarcinaceae	Methanolobus	Methanolobus psychrophilus
Archaea	2728369307	Euryarchaeota	Archaeoglobi	Archaeoglobales	Archaeoglobaceae	Archaeoglobus	Archaeoglobus sp. JdFR-39
Archaea	2681813009	Crenarchaeota	Thermoprotei	Thermoproteales	Thermoproteaceae	Vulcanisaeta	Vulcanisaeta distributa
Archaea	2576861808	Euryarchaeota	Methanomicrobia	Methanomicrobiales	Methanomicrobiaceae	Methanoculleus	Methanoculleus sp. MH98A
Archaea	2791355014	Euryarchaeota	Methanobacteria	Methanobacteriales	Methanobacteriaceae	Methanobacterium	Methanobacterium bryantii
Archaea	2551306705	Crenarchaeota	Thermoprotei	Sulfolobales	unclassified	unclassified	unclassified
Archaea	2799112913	Euryarchaeota	Methanobacteria	Methanobacteriales	Methanobacteriaceae	Methanobrevibacter	uncultured Methanobrevibacter sp.
Archaea	644736412	Euryarchaeota	Thermococci	Thermococcales	Thermococcaceae	Thermococcus	Thermococcus sibiricus
Archaea	2795385308	Euryarchaeota	Nanohaloarchaea	unclassified	unclassified	unclassified	unclassified
Archaea	2630968669	Euryarchaeota	Methanomicrobia	Methanosarcinales	Methanosarcinaceae	Methanosarcina	Methanosarcina barkeri
Archaea	2698536776	Candidatus Micrarchaeota	unclassified	unclassified	unclassified	unclassified	unclassified
Archaea	2627853629	Euryarchaeota	Methanomicrobia	Methanosarcinales	Methanosarcinaceae	Methanosarcina	Methanosarcina sp. Kolksee
Archaea	2667528009	Euryarchaeota	Methanomicrobia	Methanosarcinales	Methanosarcinaceae	Methanosarcina	Methanosarcina mazei
Archaea	2510065051	Euryarchaeota	Halobacteria	Natrialbales	Natrialbaceae	Halostagnicola	Halostagnicola larsenii
Archaea	2757320861	Euryarchaeota	Methanopyri	Methanopyrales	Methanopyraceae	Methanopyrus	Methanopyrus sp. KOL6
Archaea	2791355068	Euryarchaeota	Halobacteria	Haloferacales	Halorubraceae	Halorubrum	Halorubrum sp. Eb13
Archaea	2716884885	Thaumarchaeota	unclassified	unclassified	unclassified	unclassified	Thaumarchaeota archaeon SCGC AC-337_F14
Archaea	2663763517	Euryarchaeota	Methanomicrobia	Methanosarcinales	Methanosarcinaceae	Methanosarcina	Methanosarcina mazei
Archaea	2596583669	Euryarchaeota	Halobacteria	Halobacteriales	Halobacteriaceae	Halobacterium	Halobacterium salinarum
Archaea	2740891964	Thaumarchaeota	unclassified	unclassified	unclassified	unclassified	uncultured marine group I thaumarchaeote
Archaea	2554235499	Euryarchaeota	Halobacteria	Haloferacales	Haloferacaceae	Haloferax	Haloferax prahovense
Archaea	2811994911	Euryarchaeota	Methanomicrobia	Methanosarcinales	Methanotrichaceae	Methanothrix	unclassified
Archaea	2651870206	Thaumarchaeota	unclassified	unclassified	unclassified	Candidatus Nitrosopelagicus	unclassified
Archaea	2795385336	Euryarchaeota	Halobacteria	Halobacteriales	Halobacteriaceae	unclassified	unclassified
Archaea	2617270928	Euryarchaeota	Halobacteria	Haloferacales	Haloferacaceae	Halogranum	Halogranum amylolyticum
Archaea	2728369538	Euryarchaeota	Halobacteria	Halobacteriales	Halobacteriaceae	Haladaptatus	Haladaptatus sp. W1
Archaea	2785511040	Candidatus Aenigmarchaeota	unclassified	unclassified	unclassified	unclassified	Candidatus Aenigmarchaeota archaeon CG_4_8_14_3_um_filter_37_24
Archaea	2663763570	Thaumarchaeota	unclassified	unclassified	unclassified	unclassified	Thaumarchaeota archaeon SCGC AC-312_M21
Archaea	2537561867	Euryarchaeota	Halobacteria	Haloferacales	Haloferacaceae	Haloferax	Haloferax sp. ATCC BAA-644
Archaea	2547132057	Euryarchaeota	Methanobacteria	Methanobacteriales	Methanobacteriaceae	Methanobrevibacter	Methanobrevibacter smithii
Archaea	2795385311	Euryarchaeota	Halobacteria	Halobacteriales	Halobacteriaceae	unclassified	unclassified
Archaea	2728369526	Thaumarchaeota	unclassified	Nitrosopumilales	Nitrosopumilaceae	Nitrosopumilus	Nitrosopumilus sp. AR
Archaea	2645728163	Euryarchaeota	unclassified	unclassified	unclassified	unclassified	unclassified
Archaea	2579779048	Thaumarchaeota	unclassified	unclassified	unclassified	Candidatus Nitrosotenuis	Candidatus Nitrosotenuis chungbukensis
Archaea	2778261327	Euryarchaeota	unclassified	unclassified	unclassified	unclassified	Euryarchaeota archaeon
Archaea	2512875010	Euryarchaeota	Halobacteria	Halobacteriales	unclassified	unclassified	halophilic archaeon J07HX5
Archaea	2609459700	Euryarchaeota	Candidatus Poseidoniia	Candidatus Poseidoniales	unclassified	unclassified	unclassified
Archaea	2785510787	unclassified	unclassified	unclassified	unclassified	unclassified	Candidatus Pacearchaeota archaeon CG06_land_8_20_14_3_00_35_12
Archaea	2718217640	Euryarchaeota	Halobacteria	Natrialbales	Natrialbaceae	Natronolimnobius	Natronolimnobius aegyptiacus
Archaea	2786546689	Candidatus Altiarchaeota	unclassified	Candidatus Altiarchaeales	unclassified	Candidatus Altiarchaeum	Candidatus Altiarchaeum sp. CG_4_8_14_3_um_filter_33_2054
Archaea	2770939368	Crenarchaeota	Thermoprotei	Thermoproteales	Thermoproteaceae	Thermoproteus	unclassified
Archaea	2773857645	Candidatus Verstraetearchaeota	unclassified	unclassified	unclassified	unclassified	unclassified
Archaea	2264265212	Crenarchaeota	unclassified	unclassified	unclassified	unclassified	crenarchaeote JGI 0000014-M18
Archaea	2654588099	Euryarchaeota	Hadesarchaea	unclassified	unclassified	unclassified	Hadesarchaea archaeon DG-33
Archaea	2700988660	Thaumarchaeota	unclassified	unclassified	unclassified	unclassified	Thaumarchaeota archaeon SCGC AD-305-J10
Archaea	2626541593	Thaumarchaeota	unclassified	unclassified	unclassified	unclassified	unclassified
Archaea	2508501019	Euryarchaeota	Halobacteria	Haloferacales	Haloferacaceae	Haloferax	Haloferax mediterranei
Archaea	2785510786	unclassified	unclassified	unclassified	unclassified	unclassified	archaeon CG07_land_8_20_14_0_80_38_8
Archaea	2795385343	Euryarchaeota	Halobacteria	Halobacteriales	Halobacteriaceae	unclassified	unclassified
Archaea	2724679893	Euryarchaeota	Thermoplasmata	unclassified	unclassified	unclassified	Thermoplasmata archaeon
Archaea	643348540	Crenarchaeota	Thermoprotei	Desulfurococcales	Desulfurococcaceae	Desulfurococcus	Desulfurococcus amylolyticus
Archaea	2786546547	Euryarchaeota	Hadesarchaea	unclassified	unclassified	unclassified	Hadesarchaea archaeon CG08_land_8_20_14_0_20_51_8
Archaea	2698536783	Candidatus Parvarchaeota	unclassified	unclassified	unclassified	unclassified	unclassified
Archaea	2721755893	Candidatus Aenigmarchaeota	unclassified	unclassified	unclassified	unclassified	unclassified
Archaea	2576861458	Euryarchaeota	Halobacteria	Haloferacales	Haloferacaceae	Haloferax	Haloferax mediterranei
Archaea	2785511278	Candidatus Micrarchaeota	unclassified	unclassified	unclassified	unclassified	Candidatus Micrarchaeota archaeon CG1_02_60_51
Archaea	2806310721	Euryarchaeota	Methanomicrobia	Methanosarcinales	Methanosarcinaceae	Methanohalophilus	Methanohalophilus portucalensis
Archaea	2264867020	Euryarchaeota	unclassified	unclassified	unclassified	unclassified	euryarchaeote SCGC AAA261-E04
Archaea	2799112912	Euryarchaeota	Methanobacteria	Methanobacteriales	Methanobacteriaceae	Methanobrevibacter	uncultured Methanobrevibacter sp.
Archaea	2574179750	Crenarchaeota	unclassified	unclassified	unclassified	unclassified	unclassified
Archaea	2663763571	Thaumarchaeota	unclassified	unclassified	unclassified	unclassified	Thaumarchaeota archaeon SCGC AC-312_M21
Archaea	2770939382	unclassified	unclassified	unclassified	unclassified	unclassified	unclassified
Archaea	2740891990	Candidatus Heimdallarchaeota	unclassified	unclassified	unclassified	unclassified	Candidatus Heimdallarchaeota archaeon AB_125
Archaea	2758568029	Euryarchaeota	Thermococci	Thermococcales	Thermococcaceae	Thermococcus	Thermococcus sp. P6
Archaea	2648501537	Thaumarchaeota	unclassified	unclassified	unclassified	unclassified	Thaumarchaeota archaeon SCGC AB-663-F14
Archaea	2681813131	Euryarchaeota	Methanomicrobia	Methanosarcinales	Methanosarcinaceae	Methanosarcina	Methanosarcina mazei
Archaea	2731639152	Thaumarchaeota	unclassified	Nitrosopumilales	Nitrosopumilaceae	Nitrosopumilus	uncultured Candidatus Nitrosopumilus sp.
Archaea	2681813123	Euryarchaeota	Methanomicrobia	Methanosarcinales	Methanosarcinaceae	Methanosarcina	Methanosarcina mazei
Archaea	2703719067	Euryarchaeota	Methanomicrobia	Methanosarcinales	Methanosarcinaceae	Methanohalophilus	Methanohalophilus euhalobius
Archaea	2770939396	Crenarchaeota	Thermoprotei	Sulfolobales	Sulfolobaceae	unclassified	unclassified
Archaea	2795385366	Euryarchaeota	Halobacteria	unclassified	unclassified	unclassified	unclassified
Archaea	2681813028	Euryarchaeota	Thermococci	Thermococcales	Thermococcaceae	Thermococcus	Thermococcus peptonophilus
Archaea	638154515	Euryarchaeota	Thermococci	Thermococcales	Thermococcaceae	Pyrococcus	Pyrococcus furiosus
Archaea	2524023200	unclassified	unclassified	unclassified	unclassified	unclassified	unclassified
Archaea	2522125033	Crenarchaeota	Thermoprotei	Sulfolobales	Sulfolobaceae	Metallosphaera	unclassified
Archaea	2264867248	Thaumarchaeota	unclassified	unclassified	unclassified	unclassified	Thaumarchaeota archaeon SCGC AB-179-E04
Archaea	2264265207	Euryarchaeota	unclassified	unclassified	unclassified	unclassified	euryarchaeote JGI 0000059-G05
Archaea	2506783052	Euryarchaeota	Halobacteria	Haloferacales	unclassified	unclassified	halophilic archaeon DL31
Archaea	2728369332	Euryarchaeota	Archaeoglobi	Archaeoglobales	Archaeoglobaceae	Archaeoglobus	Archaeoglobus sp. JdFR-29
Archaea	2693429957	Thaumarchaeota	unclassified	unclassified	unclassified	unclassified	Thaumarchaeota archaeon SCGC AC-312_E20
Archaea	2263082001	Thaumarchaeota	unclassified	unclassified	unclassified	unclassified	unclassified
Archaea	2524023113	Crenarchaeota	unclassified	unclassified	unclassified	unclassified	crenarchaeote SCGC AAA008-E17
Archaea	2645728044	Crenarchaeota	Thermoprotei	Sulfolobales	Sulfolobaceae	Metallosphaera	Metallosphaera sedula
Archaea	2513237067	Crenarchaeota	unclassified	unclassified	unclassified	unclassified	crenarchaeote SCGC AAA001-A19
Archaea	2731639230	Thaumarchaeota	unclassified	unclassified	unclassified	unclassified	uncultured marine group I thaumarchaeote
Archaea	2522125043	Crenarchaeota	Thermoprotei	Thermoproteales	Thermoproteaceae	unclassified	unclassified
Archaea	2602041910	Candidatus Parvarchaeota	unclassified	unclassified	unclassified	Candidatus Parvarchaeum	Candidatus Parvarchaeum acidophilus
Archaea	2724679620	Euryarchaeota	Thermoplasmata	Thermoplasmatales	unclassified	unclassified	Thermoplasmatales archaeal group 2 archaeon JGI 02_J17
Archaea	2770939361	Crenarchaeota	Thermoprotei	Desulfurococcales	Desulfurococcaceae	unclassified	unclassified
Archaea	2799112906	Euryarchaeota	Methanobacteria	Methanobacteriales	Methanobacteriaceae	Methanobrevibacter	uncultured Methanobrevibacter sp.
Archaea	2540341105	Euryarchaeota	Methanomicrobia	Methanomicrobiales	Methanomicrobiaceae	Methanoculleus	Methanoculleus bourgensis
Archaea	2728369542	Crenarchaeota	Thermoprotei	Desulfurococcales	Pyrodictiaceae	Pyrodictium	Pyrodictium occultum
Archaea	2684622734	Crenarchaeota	Thermoprotei	Sulfolobales	Sulfolobaceae	Sulfolobus	Sulfolobus acidocaldarius
Archaea	2785511287	Candidatus Micrarchaeota	unclassified	unclassified	unclassified	unclassified	Candidatus Micrarchaeota archaeon CG06_land_8_20_14_3_00_50_6
Archaea	2785511282	Candidatus Micrarchaeota	unclassified	unclassified	unclassified	unclassified	Candidatus Micrarchaeota archaeon CG09_land_8_20_14_0_10_55_25
Archaea	2263082000	Thaumarchaeota	unclassified	unclassified	unclassified	unclassified	unclassified
Archaea	2756170196	Euryarchaeota	Halobacteria	Natrialbales	Natrialbaceae	Haloterrigena	unclassified
Archaea	2651870042	Euryarchaeota	unclassified	unclassified	unclassified	unclassified	unclassified
Archaea	2778260987	Euryarchaeota	unclassified	unclassified	unclassified	unclassified	Euryarchaeota archaeon
Archaea	2681813082	Euryarchaeota	Methanomicrobia	Methanosarcinales	Methanosarcinaceae	Methanosarcina	Methanosarcina mazei
Archaea	2537562080	Euryarchaeota	Halobacteria	Natrialbales	Natrialbaceae	Natrinema	Natrinema pellirubrum
Archaea	2627854140	Euryarchaeota	Methanomicrobia	Methanosarcinales	Methanosarcinaceae	Methanosarcina	Methanosarcina thermophila
Archaea	2795385356	Euryarchaeota	Halobacteria	unclassified	unclassified	unclassified	unclassified
Archaea	2799112907	Euryarchaeota	Methanobacteria	Methanobacteriales	Methanobacteriaceae	Methanobrevibacter	uncultured Methanobrevibacter sp.
Archaea	2651869712	Crenarchaeota	Thermoprotei	Sulfolobales	Sulfolobaceae	Metallosphaera	Metallosphaera sedula
Archaea	2684622701	Crenarchaeota	Thermoprotei	Sulfolobales	Sulfolobaceae	Sulfolobus	Sulfolobus acidocaldarius
Archaea	2522572141	Candidatus Geoarchaeota	unclassified	unclassified	unclassified	unclassified	unclassified
Archaea	2524614823	Euryarchaeota	Halobacteria	Haloferacales	Halorubraceae	Halorubrum	Halorubrum saccharovorum
Archaea	650716051	Crenarchaeota	Thermoprotei	Sulfolobales	Sulfolobaceae	Metallosphaera	Metallosphaera cuprina
Archaea	2645727603	Thaumarchaeota	unclassified	Nitrosopumilales	Nitrosopumilaceae	Nitrosopumilus	Nitrosopumilus sp. PRT-SC01
Archaea	2522572146	Thaumarchaeota	unclassified	unclassified	unclassified	unclassified	unclassified
Archaea	2778261552	Euryarchaeota	unclassified	unclassified	unclassified	unclassified	Euryarchaeota archaeon
Archaea	2524023118	Crenarchaeota	unclassified	unclassified	unclassified	unclassified	crenarchaeote SCGC AAA008-O05
Archaea	2547132068	Euryarchaeota	Methanobacteria	Methanobacteriales	Methanobacteriaceae	Methanobrevibacter	Methanobrevibacter smithii
Archaea	2510461022	Euryarchaeota	Halobacteria	Natrialbales	Natrialbaceae	Natronobacterium	Natronobacterium gregoryi
Archaea	2684622740	Euryarchaeota	Methanobacteria	Methanobacteriales	Methanobacteriaceae	Methanobrevibacter	Methanobrevibacter filiformis
Archaea	2554235490	Euryarchaeota	Halobacteria	Haloferacales	Halorubraceae	Halorubrum	Halorubrum tebenquichense
Archaea	2651870294	Euryarchaeota	Candidatus Poseidoniia	Candidatus Poseidoniales	unclassified	unclassified	unclassified
Archaea	2531839260	Euryarchaeota	Halobacteria	Natrialbales	Natrialbaceae	Natrialba	Natrialba hulunbeirensis
Archaea	2814122912	Euryarchaeota	unclassified	unclassified	unclassified	unclassified	unclassified
Archaea	2657244923	Thaumarchaeota	Nitrososphaeria	Nitrososphaerales	Nitrososphaeraceae	Candidatus Nitrosocosmicus	Candidatus Nitrosocosmicus oleophilus
Archaea	2785511130	Candidatus Woesearchaeota	unclassified	unclassified	unclassified	unclassified	Candidatus Woesearchaeota archaeon
Archaea	2708742551	Candidatus Bathyarchaeota	unclassified	unclassified	unclassified	unclassified	Candidatus Bathyarchaeota archaeon RBG_13_60_20
Archaea	2654587961	Candidatus Bathyarchaeota	unclassified	unclassified	unclassified	unclassified	miscellaneous Crenarchaeota group-1 archaeon SG8-32-3
Archaea	2554235503	Euryarchaeota	Halobacteria	Haloferacales	Halorubraceae	Halorubrum	Halorubrum hochstenium
Archaea	2708742546	Euryarchaeota	unclassified	unclassified	unclassified	unclassified	Euryarchaeota archaeon RBG_13_57_23
Archaea	2264867000	Crenarchaeota	unclassified	unclassified	unclassified	unclassified	Crenarchaeota archaeon SCGC AAA471-O08
Archaea	2773857648	Candidatus Verstraetearchaeota	unclassified	unclassified	unclassified	unclassified	unclassified
Archaea	2634166658	Thaumarchaeota	unclassified	unclassified	unclassified	unclassified	Thaumarchaeota archaeon SCGC AC-665-D05
Archaea	2811994889	Euryarchaeota	Methanomicrobia	Methanosarcinales	Methanotrichaceae	Methanothrix	unclassified
Archaea	2695421019	Candidatus Bathyarchaeota	unclassified	unclassified	unclassified	unclassified	Candidatus Bathyarchaeota archaeon BA1
Archaea	2654588132	Euryarchaeota	Thermococci	Thermococcales	Thermococcaceae	Thermococcus	Thermococcus thioreducens
Archaea	2534682141	Euryarchaeota	Halobacteria	Haloferacales	Haloferacaceae	Haloferax	Haloferax denitrificans
Archaea	2264867227	Thaumarchaeota	unclassified	unclassified	unclassified	unclassified	Aigarchaeota archaeon SCGC AAA471-J08
Archaea	2690315685	Euryarchaeota	Halobacteria	Haloferacales	Haloferacaceae	Haloferax	Haloferax sp. SB29
Archaea	2537561588	Euryarchaeota	Halobacteria	Haloferacales	Haloferacaceae	Halogeometricum	Halogeometricum borinquense
Archaea	2617270704	Euryarchaeota	unclassified	unclassified	unclassified	unclassified	uncultured euryarchaeote
Archaea	2684622726	Crenarchaeota	Thermoprotei	Sulfolobales	Sulfolobaceae	Sulfolobus	Sulfolobus acidocaldarius
Archaea	641522631	Euryarchaeota	Halobacteria	Halobacteriales	Halobacteriaceae	Halobacterium	Halobacterium salinarum
Archaea	2785511140	Candidatus Woesearchaeota	unclassified	unclassified	unclassified	unclassified	Candidatus Woesearchaeota archaeon
Archaea	2728369320	Candidatus Hydrothermarchaeota	unclassified	unclassified	unclassified	unclassified	Candidatus Hydrothermarchaeota archaeon JdFR-18
Archaea	2795385329	Euryarchaeota	Halobacteria	Halobacteriales	Halobacteriaceae	unclassified	unclassified
Archaea	2734482309	Candidatus Parvarchaeota	unclassified	unclassified	unclassified	unclassified	unclassified
Archaea	2657245237	Thaumarchaeota	unclassified	unclassified	unclassified	unclassified	Thaumarchaeota archaeon SCGC AC-337_J13
Archaea	2619619116	Euryarchaeota	Methanobacteria	Methanobacteriales	Methanobacteriaceae	Methanobrevibacter	Methanobrevibacter oralis
Archaea	2795385318	Euryarchaeota	Halobacteria	Halobacteriales	Halobacteriaceae	unclassified	unclassified
Archaea	650716079	Euryarchaeota	Thermococci	Thermococcales	Thermococcaceae	Pyrococcus	Pyrococcus sp. NA2
Archaea	2770939633	Euryarchaeota	Methanomicrobia	Methanosarcinales	Methanotrichaceae	Methanothrix	unclassified
Archaea	2814122931	Euryarchaeota	Methanomicrobia	Methanomicrobiales	Methanoregulaceae	unclassified	unclassified
Archaea	2264867067	Candidatus Diapherotrites	unclassified	unclassified	unclassified	Candidatus Iainarchaeum	Candidatus Iainarchaeum andersonii
Archaea	2786546691	Candidatus Altiarchaeota	unclassified	Candidatus Altiarchaeales	unclassified	Candidatus Altiarchaeum	Candidatus Altiarchaeum sp. CG_4_10_14_0_8_um_filter_32_851
Archaea	2617271215	Euryarchaeota	Halobacteria	Haloferacales	Halorubraceae	Halorubrum	Halorubrum halophilum
Archaea	2548876507	Thaumarchaeota	unclassified	Nitrosopumilales	Nitrosopumilaceae	Nitrosopumilus	Nitrosopumilus sp. SJ
Archaea	2785511147	Candidatus Woesearchaeota	unclassified	unclassified	unclassified	unclassified	Candidatus Woesearchaeota archaeon CG10_big_fil_rev_8_21_14_0_10_34_8
Archaea	2785510941	Candidatus Diapherotrites	unclassified	unclassified	unclassified	unclassified	Candidatus Diapherotrites archaeon CG11_big_fil_rev_8_21_14_0_20_37_9
Archaea	2690315680	Euryarchaeota	Methanomicrobia	Methanosarcinales	Methanosarcinaceae	Methanosarcina	Methanosarcina mazei
Archaea	2785510772	unclassified	unclassified	unclassified	unclassified	unclassified	archaeon
Archaea	2508501109	Euryarchaeota	unclassified	unclassified	unclassified	Aciduliprofundum	Aciduliprofundum sp. MAR08-339
Archaea	2739367758	Crenarchaeota	Thermoprotei	Thermoproteales	Thermofilaceae	Thermofilum	unclassified
Archaea	2785510807	unclassified	unclassified	unclassified	unclassified	unclassified	Candidatus Pacearchaeota archaeon CG_4_9_14_0_8_um_filter_35_24
Archaea	2698536769	Candidatus Micrarchaeota	unclassified	unclassified	unclassified	unclassified	unclassified
Archaea	2802429614	Euryarchaeota	Halobacteria	Haloferacales	Halorubraceae	Halorubrum	Halorubrum ezzemoulense
Archaea	2515154035	Euryarchaeota	Methanomicrobia	Methanosarcinales	unclassified	unclassified	unclassified
Archaea	2698536774	Candidatus Micrarchaeota	unclassified	unclassified	unclassified	unclassified	unclassified
Archaea	2667527490	Euryarchaeota	Candidatus Poseidoniia	Candidatus Poseidoniales	unclassified	unclassified	uncultured Candidatus Poseidoniales archaeon
Archaea	2728369295	Candidatus Bathyarchaeota	unclassified	unclassified	unclassified	unclassified	Candidatus Bathyarchaeota archaeon JdFR-04
Archaea	2517093008	Euryarchaeota	Methanococci	Methanococcales	Methanocaldococcaceae	Methanocaldococcus	Methanocaldococcus villosus
Archaea	2648501530	Thaumarchaeota	unclassified	unclassified	unclassified	unclassified	Thaumarchaeota archaeon SCGC AAA282-K18
Archaea	2770939401	Crenarchaeota	Thermoprotei	Sulfolobales	unclassified	unclassified	unclassified
Archaea	2636416066	Euryarchaeota	Halobacteria	Natrialbales	Natrialbaceae	Halopiger	Halopiger aswanensis
Archaea	2828886851	Euryarchaeota	Halobacteria	Haloferacales	Haloferacaceae	Haloprofundus	Haloprofundus sp. MHR1
Archaea	2617271069	Euryarchaeota	Methanomicrobia	Methanosarcinales	Candidatus Methanoperedenaceae	Candidatus Methanoperedens	Candidatus Methanoperedens nitroreducens
Archaea	2698536757	Candidatus Micrarchaeota	unclassified	unclassified	unclassified	unclassified	unclassified
Archaea	2681812914	Euryarchaeota	Halobacteria	Halobacteriales	Halobacteriaceae	Haladaptatus	Haladaptatus litoreus
Archaea	2718217645	Thaumarchaeota	unclassified	unclassified	unclassified	unclassified	unclassified
Archaea	2667527687	Euryarchaeota	Methanomicrobia	Methanosarcinales	Methanosarcinaceae	Methanosarcina	Methanosarcina mazei
Archaea	2693430059	Euryarchaeota	unclassified	unclassified	unclassified	unclassified	Euryarchaeota archaeon JGI CrystG Aug3-1-D16
Archaea	2799112923	Euryarchaeota	Methanobacteria	Methanobacteriales	Methanobacteriaceae	Methanobrevibacter	uncultured Methanobrevibacter sp.
Archaea	2681813379	Euryarchaeota	Halobacteria	Haloferacales	Halorubraceae	Haloparvum	Haloparvum sedimenti
Archaea	2554235466	Euryarchaeota	Halobacteria	Natrialbales	Natrialbaceae	Halobiforma	Halobiforma nitratireducens
Archaea	2576861399	Euryarchaeota	Methanomicrobia	Methanosarcinales	Methanosarcinaceae	Methanosarcina	Methanosarcina soligelidi
Archaea	2681813412	Euryarchaeota	unclassified	unclassified	unclassified	unclassified	candidate division MSBL1 archaeon SCGC-AAA261G05
Archaea	2639763150	Euryarchaeota	Halobacteria	Halobacteriales	Halobacteriaceae	Halanaeroarchaeum	Halanaeroarchaeum sulfurireducens
Archaea	2540341142	Crenarchaeota	Thermoprotei	Sulfolobales	Sulfolobaceae	Sulfolobus	Sulfolobus acidocaldarius
Archaea	643692046	Crenarchaeota	Thermoprotei	Sulfolobales	Sulfolobaceae	Sulfolobus	Sulfolobus islandicus
Archaea	2724679816	Euryarchaeota	Halobacteria	Haloferacales	Haloferacaceae	Halobellus	Halobellus salinus
Archaea	2602041563	Euryarchaeota	Halobacteria	Natrialbales	Natrialbaceae	Halopiger	Halopiger djelfimassiliensis
Archaea	2770939434	unclassified	unclassified	unclassified	unclassified	unclassified	unclassified
Archaea	2634166717	Euryarchaeota	unclassified	unclassified	unclassified	unclassified	Euryarchaeota archaeon SCGC AAA242-N05
Archaea	2698536784	Candidatus Parvarchaeota	unclassified	unclassified	unclassified	unclassified	unclassified
Archaea	2681813016	Euryarchaeota	Thermoplasmata	Thermoplasmatales	Ferroplasmaceae	Acidiplasma	Acidiplasma cupricumulans
Archaea	2698536765	Candidatus Micrarchaeota	unclassified	unclassified	unclassified	unclassified	unclassified
Archaea	2716884564	unclassified	unclassified	unclassified	unclassified	unclassified	marine archaeum AG-339-F18
Archaea	2770939349	Crenarchaeota	unclassified	unclassified	unclassified	unclassified	unclassified
Archaea	2505679073	Euryarchaeota	Methanomicrobia	Methanocellales	Methanocellaceae	Methanocella	Methanocella arvoryzae
Archaea	2811994892	Euryarchaeota	Methanomicrobia	Methanomicrobiales	unclassified	unclassified	unclassified
Archaea	2527291508	Thaumarchaeota	unclassified	unclassified	unclassified	unclassified	Aigarchaeota archaeon SCGC AAA471-A16
Archaea	2681813401	Euryarchaeota	unclassified	unclassified	unclassified	unclassified	candidate division MSBL1 archaeon SCGC-AAA259I14
Archaea	2527291512	Thaumarchaeota	unclassified	unclassified	unclassified	unclassified	Aigarchaeota archaeon SCGC AAA471-E14
Archaea	2524023116	Crenarchaeota	unclassified	unclassified	unclassified	unclassified	crenarchaeote SCGC AAA008-M23
Archaea	2785510812	unclassified	unclassified	unclassified	unclassified	unclassified	archaeon (Candidatus Huberarchaea) CG17_big_fil_post_rev_8_21_14_2_50_31_73
Archaea	2527291511	Thaumarchaeota	unclassified	unclassified	unclassified	unclassified	Aigarchaeota archaeon SCGC AAA471-D15
Archaea	2671180169	Euryarchaeota	Halobacteria	Haloferacales	Haloferacaceae	Halopelagius	Halopelagius longus
Archaea	2718217664	Crenarchaeota	unclassified	unclassified	unclassified	unclassified	unclassified
Archaea	2799112917	Euryarchaeota	Methanobacteria	Methanobacteriales	Methanobacteriaceae	Methanobrevibacter	uncultured Methanobrevibacter sp.
Archaea	2508501014	Euryarchaeota	Halobacteria	Haloferacales	Haloferacaceae	Haloferax	Haloferax denitrificans
Archaea	2524023120	Crenarchaeota	unclassified	unclassified	unclassified	unclassified	crenarchaeote SCGC AAA008-P02
Archaea	2786546527	Euryarchaeota	unclassified	unclassified	unclassified	unclassified	Euryarchaeota archaeon CG01_land_8_20_14_3_00_38_12
Archaea	2795385390	Euryarchaeota	Halobacteria	Haloferacales	Halorubraceae	Halorubrum	unclassified
Archaea	2802429630	Euryarchaeota	Halobacteria	Haloferacales	Halorubraceae	Halorubrum	Halorubrum ezzemoulense
Archaea	2795385321	Euryarchaeota	Halobacteria	Halobacteriales	Halobacteriaceae	unclassified	unclassified
Archaea	2643221421	Euryarchaeota	unclassified	unclassified	unclassified	unclassified	unclassified
Archaea	2728369310	Euryarchaeota	Archaeoglobi	Archaeoglobales	Archaeoglobaceae	Archaeoglobus	Archaeoglobus sp. JdFR-22
Archaea	2795385335	Euryarchaeota	Halobacteria	Halobacteriales	Halobacteriaceae	unclassified	unclassified
Archaea	2524023097	Crenarchaeota	unclassified	unclassified	unclassified	unclassified	crenarchaeote SCGC AAA288-K20
Archaea	2511231117	Crenarchaeota	Thermoprotei	Thermoproteales	Thermoproteaceae	Pyrobaculum	Pyrobaculum ferrireducens
Archaea	640069326	Crenarchaeota	Thermoprotei	Thermoproteales	Thermoproteaceae	Pyrobaculum	Pyrobaculum calidifontis
Archaea	2785511178	Nanoarchaeota	unclassified	unclassified	unclassified	unclassified	Nanoarchaeota archaeon
Archaea	2785511177	Nanoarchaeota	unclassified	unclassified	unclassified	unclassified	Nanoarchaeota archaeon
Archaea	2514885038	Crenarchaeota	Thermoprotei	Sulfolobales	unclassified	unclassified	unclassified
Archaea	2617270902	Euryarchaeota	Halobacteria	Haloferacales	Haloferacaceae	Halogranum	Halogranum gelatinilyticum
Archaea	2785510780	unclassified	unclassified	unclassified	unclassified	unclassified	Candidatus Pacearchaeota archaeon CG10_big_fil_rev_8_21_14_0_10_35_13
Archaea	638154522	Euryarchaeota	Thermoplasmata	Thermoplasmatales	Thermoplasmataceae	Thermoplasma	Thermoplasma volcanium
Archaea	2654588093	Euryarchaeota	Hadesarchaea	unclassified	unclassified	unclassified	Hadesarchaea archaeon DG-33-1
Archaea	2770939337	unclassified	unclassified	unclassified	unclassified	unclassified	unclassified
Archaea	2740891984	Euryarchaeota	Theionarchaea	unclassified	unclassified	unclassified	Theionarchaea archaeon DG-70-1
Archaea	2693429840	Candidatus Parvarchaeota	unclassified	unclassified	unclassified	unclassified	Candidatus Parvarchaeota archaeon JGI CrystG Apr02-2-J10
Archaea	2663763482	Euryarchaeota	Methanomicrobia	Methanosarcinales	Methanosarcinaceae	Methanosarcina	Methanosarcina mazei
Archaea	2721755899	unclassified	unclassified	unclassified	unclassified	unclassified	unclassified
Archaea	2731639253	Thaumarchaeota	unclassified	Nitrosopumilales	Nitrosopumilaceae	Nitrosopumilus	uncultured Candidatus Nitrosopumilus sp.
Archaea	2785511166	Candidatus Woesearchaeota	unclassified	unclassified	unclassified	unclassified	Candidatus Woesearchaeota archaeon CG10_big_fil_rev_8_21_14_0_10_44_13
Archaea	2667527221	Euryarchaeota	Thermoplasmata	Methanomassiliicoccales	unclassified	unclassified	Methanomassiliicoccales archaeon RumEn M1
Archaea	639633038	Euryarchaeota	Methanomicrobia	Methanosarcinales	Methanotrichaceae	Methanothrix	Methanothrix thermoacetophila
Archaea	2693429943	Thaumarchaeota	unclassified	unclassified	unclassified	unclassified	Thaumarchaeota archaeon SCGC AC-312_I04
Archaea	2684622606	Euryarchaeota	Methanomicrobia	Methanomicrobiales	Methanomicrobiaceae	Methanoculleus	Methanoculleus thermophilus
Archaea	2517093029	Euryarchaeota	Halobacteria	Natrialbales	Natrialbaceae	Natrinema	Natrinema sp. J7-2
Archaea	2785510775	unclassified	unclassified	unclassified	unclassified	unclassified	archaeon
Archaea	2265123000	Euryarchaeota	unclassified	unclassified	unclassified	unclassified	euryarchaeote JGI 0000014-C11
Archaea	2681813397	Euryarchaeota	unclassified	unclassified	unclassified	unclassified	candidate division MSBL1 archaeon SCGC-AAA259E17
Archaea	2698536754	Candidatus Micrarchaeota	unclassified	unclassified	unclassified	unclassified	unclassified
Archaea	2639762994	Euryarchaeota	Methanomicrobia	Methanosarcinales	Methanosarcinaceae	Methanosarcina	Methanosarcina mazei
Archaea	2758568024	Euryarchaeota	Thermococci	Thermococcales	Thermococcaceae	Thermococcus	Thermococcus siculi
Archaea	2522125045	Nanoarchaeota	unclassified	unclassified	unclassified	unclassified	unclassified
Archaea	2264867231	Thaumarchaeota	unclassified	unclassified	unclassified	unclassified	Aigarchaeota archaeon SCGC AAA471-D15
Archaea	2675903501	Euryarchaeota	Halobacteria	Halobacteriales	Halobacteriaceae	Halobacterium	Halobacterium hubeiense
Archaea	2264867220	Thaumarchaeota	unclassified	unclassified	unclassified	unclassified	Aigarchaeota archaeon JGI 0000001-B8
Archaea	2785510820	unclassified	unclassified	unclassified	unclassified	unclassified	Candidatus Pacearchaeota archaeon CG_4_10_14_0_8_um_filter_35_169
Archaea	2554235496	Euryarchaeota	Halobacteria	Haloferacales	Halorubraceae	Halorubrum	Halorubrum californiense
Archaea	2595698250	Euryarchaeota	Methanomicrobia	Methanosarcinales	Methanosarcinaceae	Methanosarcina	Methanosarcina sp. DSM 11855
Archaea	2785511161	Candidatus Woesearchaeota	unclassified	unclassified	unclassified	unclassified	Candidatus Woesearchaeota archaeon CG_4_10_14_0_2_um_filter_33_10
Archaea	2522125038	Crenarchaeota	Thermoprotei	Thermoproteales	Thermoproteaceae	unclassified	unclassified
Archaea	2687453501	Euryarchaeota	Thermococci	Thermococcales	Thermococcaceae	Pyrococcus	Pyrococcus kukulkanii
Archaea	2708742556	Euryarchaeota	unclassified	unclassified	unclassified	unclassified	Euryarchaeota archaeon RBG_16_68_12
Archaea	2654587966	Candidatus Bathyarchaeota	unclassified	unclassified	unclassified	unclassified	miscellaneous Crenarchaeota group-1 archaeon SG8-32-1
Archaea	2657244981	Euryarchaeota	Methanomicrobia	Methanosarcinales	Methanosarcinaceae	Methanosarcina	Methanosarcina mazei
Archaea	2698536756	Candidatus Micrarchaeota	unclassified	unclassified	unclassified	unclassified	unclassified
Archaea	641522611	Candidatus Korarchaeota	unclassified	unclassified	unclassified	Candidatus Korarchaeum	Candidatus Korarchaeum cryptofilum
Archaea	2636415905	Euryarchaeota	Methanomicrobia	Methanosarcinales	Methanosarcinaceae	Methanosarcina	Methanosarcina mazei
Archaea	2547132061	Euryarchaeota	Methanobacteria	Methanobacteriales	Methanobacteriaceae	Methanobrevibacter	Methanobrevibacter smithii
Archaea	2667528122	Euryarchaeota	Methanomicrobia	Methanosarcinales	Methanosarcinaceae	Methanosarcina	Methanosarcina mazei
Archaea	2713897305	Thaumarchaeota	unclassified	unclassified	unclassified	unclassified	unclassified
Archaea	2791355075	Euryarchaeota	Halobacteria	Haloferacales	Halorubraceae	Halorubrum	Halorubrum sp. Ea1
Archaea	2645727536	Euryarchaeota	Methanomicrobia	Methanosarcinales	Methanosarcinaceae	Methanosarcina	Methanosarcina siciliae
Archaea	2524614637	Crenarchaeota	Thermoprotei	Sulfolobales	unclassified	unclassified	Sulfolobales archaeon Acd1
Archaea	2667527400	Euryarchaeota	Methanobacteria	Methanobacteriales	Methanobacteriaceae	Methanobrevibacter	Methanobrevibacter sp. YE315
Archaea	2728369302	Euryarchaeota	unclassified	unclassified	unclassified	unclassified	Euryarchaeota archaeon JdFR-20
Archaea	2718217642	Thaumarchaeota	unclassified	unclassified	unclassified	unclassified	unclassified
Archaea	2770939402	Crenarchaeota	Thermoprotei	Thermoproteales	Thermoproteaceae	Caldivirga	unclassified
Archaea	2785510783	unclassified	unclassified	unclassified	unclassified	unclassified	Candidatus Pacearchaeota archaeon CG_4_10_14_0_2_um_filter_05_32_18
Archaea	2681813043	Crenarchaeota	Thermoprotei	Thermoproteales	Thermoproteaceae	Vulcanisaeta	Vulcanisaeta sp. JCM 16161
Archaea	648028035	Crenarchaeota	Thermoprotei	Desulfurococcales	Desulfurococcaceae	Ignisphaera	Ignisphaera aggregans
Archaea	2698536763	Candidatus Micrarchaeota	unclassified	unclassified	unclassified	unclassified	unclassified
Archaea	2639762678	Euryarchaeota	unclassified	unclassified	unclassified	unclassified	Euryarchaeota archaeon SCGC AB-637-M18
Archaea	2785511290	Candidatus Micrarchaeota	unclassified	unclassified	unclassified	unclassified	Candidatus Micrarchaeota archaeon CG10_big_fil_rev_8_21_14_0_10_60_32
Archaea	2657245300	Thaumarchaeota	unclassified	unclassified	unclassified	unclassified	Thaumarchaeota archaeon SCGC AC-312_E06
Archaea	2684622715	Crenarchaeota	Thermoprotei	Sulfolobales	Sulfolobaceae	Sulfolobus	Sulfolobus acidocaldarius
Archaea	2551306704	Candidatus Geoarchaeota	unclassified	unclassified	unclassified	unclassified	unclassified
Archaea	2657245173	Euryarchaeota	Methanomicrobia	Methanosarcinales	Methanosarcinaceae	Methanococcoides	unclassified
Archaea	2778261119	Euryarchaeota	unclassified	unclassified	unclassified	unclassified	Euryarchaeota archaeon
Archaea	2795385346	Euryarchaeota	Halobacteria	Halobacteriales	Halobacteriaceae	unclassified	unclassified
Archaea	2728369490	Crenarchaeota	unclassified	unclassified	unclassified	unclassified	unclassified
Archaea	2728369533	Crenarchaeota	Thermoprotei	Sulfolobales	Sulfolobaceae	Sulfolobus	Sulfolobus islandicus
Archaea	2740891970	Thaumarchaeota	unclassified	unclassified	unclassified	unclassified	uncultured marine group I thaumarchaeote
Archaea	2785511133	Candidatus Woesearchaeota	unclassified	unclassified	unclassified	unclassified	Candidatus Woesearchaeota archaeon
Archaea	2657245055	Euryarchaeota	Methanomicrobia	Methanosarcinales	Methanosarcinaceae	Methanosarcina	Methanosarcina mazei
Archaea	2687453429	Euryarchaeota	Methanomicrobia	Methanomicrobiales	Methanomicrobiaceae	Methanoculleus	Methanoculleus bourgensis
Archaea	2508501020	Euryarchaeota	Halobacteria	Haloferacales	Haloferacaceae	Haloferax	Haloferax mucosum
Archaea	2786546486	Thaumarchaeota	unclassified	unclassified	unclassified	unclassified	Thaumarchaeota archaeon
Archaea	2684622697	Crenarchaeota	Thermoprotei	Sulfolobales	Sulfolobaceae	Sulfolobus	Sulfolobus acidocaldarius
Archaea	2785511273	Candidatus Micrarchaeota	unclassified	unclassified	unclassified	unclassified	Candidatus Micrarchaeota archaeon CG1_02_49_24
Archaea	2524023236	unclassified	unclassified	unclassified	unclassified	unclassified	unclassified
Archaea	2811994971	Euryarchaeota	Methanomicrobia	Methanomicrobiales	Methanoregulaceae	unclassified	unclassified
Archaea	2597490337	Euryarchaeota	Halobacteria	Halobacteriales	Halobacteriaceae	Halobacterium	Halobacterium salinarum
Archaea	2775506917	Euryarchaeota	Methanobacteria	Methanobacteriales	Methanobacteriaceae	Methanobacterium	Methanobacterium subterraneum
Archaea	2518645512	unclassified	unclassified	unclassified	unclassified	unclassified	uncultured archaeon A07HB70
Archaea	2516143104	Crenarchaeota	Thermoprotei	Desulfurococcales	Desulfurococcaceae	Desulfurococcus	Desulfurococcus amylolyticus
Archaea	2651869505	Thaumarchaeota	unclassified	unclassified	unclassified	Candidatus Nitrosotenuis	Candidatus Nitrosotenuis aquarius
Archaea	2795385352	Euryarchaeota	Halobacteria	unclassified	unclassified	unclassified	unclassified
Archaea	2264867025	Crenarchaeota	unclassified	unclassified	unclassified	unclassified	crenarchaeote SCGC AAA261-G18
Archaea	2795385315	Euryarchaeota	Halobacteria	Halobacteriales	Halobacteriaceae	unclassified	unclassified
Archaea	2657245305	Thaumarchaeota	unclassified	unclassified	unclassified	unclassified	Thaumarchaeota archaeon SCGC AC-312_E17
Archaea	2529292733	Euryarchaeota	Halobacteria	Halobacteriales	Halococcaceae	Halococcus	Halococcus hamelinensis
Archaea	2711768646	Euryarchaeota	Thermococci	Thermococcales	Thermococcaceae	Pyrococcus	unclassified
Archaea	2516493037	Thaumarchaeota	unclassified	Nitrosopumilales	Nitrosopumilaceae	Nitrosopumilus	Candidatus Nitrosopumilus salaria
Archaea	2754412515	Euryarchaeota	Methanobacteria	Methanobacteriales	Methanobacteriaceae	Methanobrevibacter	unclassified
Archaea	2740891968	Euryarchaeota	Candidatus Poseidoniia	Candidatus Poseidoniales	Candidatus Thalassarchaeaceae	Candidatus Thalassarchaeum	uncultured Candidatus Thalassoarchaea euryarchaeote
Archaea	2547132053	Euryarchaeota	Methanobacteria	Methanobacteriales	Methanobacteriaceae	Methanobrevibacter	Methanobrevibacter smithii
Archaea	2663762606	Euryarchaeota	Methanomicrobia	Methanosarcinales	Methanosarcinaceae	Methanosarcina	Methanosarcina mazei
Archaea	650716097	Euryarchaeota	Thermococci	Thermococcales	Thermococcaceae	Thermococcus	Thermococcus sp. 4557
Archaea	2770939340	Thaumarchaeota	unclassified	unclassified	unclassified	unclassified	unclassified
Archaea	2758568028	Euryarchaeota	Thermococci	Thermococcales	Thermococcaceae	Thermococcus	Thermococcus sp. 5-4
Archaea	2657245298	Thaumarchaeota	unclassified	unclassified	unclassified	unclassified	Thaumarchaeota archaeon SCGC AC-312_E07
Archaea	2799112903	Euryarchaeota	Methanobacteria	Methanobacteriales	Methanobacteriaceae	Methanobrevibacter	uncultured Methanobrevibacter sp.
Archaea	2718217669	Candidatus Bathyarchaeota	unclassified	unclassified	unclassified	unclassified	unclassified
Archaea	2660238247	Euryarchaeota	Methanomicrobia	Methanosarcinales	Methanosarcinaceae	Methanosarcina	Methanosarcina mazei
Archaea	2811994978	Euryarchaeota	unclassified	unclassified	unclassified	unclassified	unclassified
Archaea	2579779151	Euryarchaeota	Thermoplasmata	Thermoplasmatales	Picrophilaceae	Picrophilus	Picrophilus oshimae
Archaea	2651870125	Euryarchaeota	Halobacteria	Halobacteriales	Haloarculaceae	Halorientalis	Halorientalis regularis
Archaea	2728369317	Candidatus Hydrothermarchaeota	unclassified	unclassified	unclassified	unclassified	Candidatus Hydrothermarchaeota archaeon JdFR-16
Archaea	2630968753	Euryarchaeota	Halobacteria	Halobacteriales	Haloarculaceae	Halapricum	Halapricum salinum
Archaea	2795385305	Euryarchaeota	Nanohaloarchaea	unclassified	unclassified	unclassified	unclassified
Archaea	2547132064	Euryarchaeota	Methanobacteria	Methanobacteriales	Methanobacteriaceae	Methanobrevibacter	Methanobrevibacter smithii
Archaea	2808606441	Euryarchaeota	Methanobacteria	Methanobacteriales	Methanobacteriaceae	Methanobacterium	unclassified
Archaea	2657245679	Crenarchaeota	Thermoprotei	Sulfolobales	Sulfolobaceae	Sulfolobus	Sulfolobus acidocaldarius
Archaea	2684622708	Crenarchaeota	Thermoprotei	Sulfolobales	Sulfolobaceae	Sulfolobus	Sulfolobus acidocaldarius
Archaea	2785510797	unclassified	unclassified	unclassified	unclassified	unclassified	archaeon CG2_30_31_98
Archaea	2785511136	Candidatus Woesearchaeota	unclassified	unclassified	unclassified	unclassified	Candidatus Woesearchaeota archaeon
Archaea	2775506920	Euryarchaeota	Methanobacteria	Methanobacteriales	Methanobacteriaceae	Methanobacterium	Methanobacterium subterraneum
Archaea	2593339205	Thaumarchaeota	unclassified	unclassified	unclassified	unclassified	unclassified
Archaea	2651870124	Euryarchaeota	Halobacteria	Halobacteriales	Halobacteriaceae	Halovenus	Halovenus aranensis
Archaea	2681813409	Euryarchaeota	unclassified	unclassified	unclassified	unclassified	candidate division MSBL1 archaeon SCGC-AAA261F19
Archaea	2757320680	Candidatus Micrarchaeota	unclassified	unclassified	unclassified	Candidatus Mancarchaeum	Candidatus Mancarchaeum acidiphilum
Archaea	2785511283	Candidatus Micrarchaeota	unclassified	unclassified	unclassified	unclassified	Candidatus Micrarchaeota archaeon CG09_land_8_20_14_0_10_60_16
Archaea	2721755435	Crenarchaeota	unclassified	unclassified	unclassified	unclassified	unclassified
Archaea	2636415580	Crenarchaeota	Thermoprotei	Sulfolobales	Sulfolobaceae	Saccharolobus	Saccharolobus solfataricus
Archaea	2770939429	Euryarchaeota	Thermoplasmata	Thermoplasmatales	unclassified	unclassified	unclassified
Archaea	2684622706	Crenarchaeota	Thermoprotei	Sulfolobales	Sulfolobaceae	Sulfolobus	Sulfolobus acidocaldarius
Archaea	2795385362	Euryarchaeota	Halobacteria	unclassified	unclassified	unclassified	unclassified
Archaea	2778260980	Euryarchaeota	unclassified	unclassified	unclassified	unclassified	Euryarchaeota archaeon
Archaea	2264867072	Nanoarchaeota	unclassified	unclassified	unclassified	unclassified	Nanoarchaeota archaeon SCGC AAA011-J2
Archaea	2534681901	Euryarchaeota	Halobacteria	Natrialbales	Natrialbaceae	Haloterrigena	Haloterrigena thermotolerans
Archaea	2770939369	Crenarchaeota	Thermoprotei	Thermoproteales	Thermoproteaceae	Pyrobaculum	unclassified
Archaea	2739367765	unclassified	unclassified	unclassified	unclassified	unclassified	unclassified
Archaea	2770939386	Euryarchaeota	unclassified	unclassified	unclassified	unclassified	unclassified
Archaea	2505313009	Crenarchaeota	Thermoprotei	Thermoproteales	Thermoproteaceae	unclassified	unclassified
Archaea	2770939392	Euryarchaeota	Thermoplasmata	Thermoplasmatales	unclassified	unclassified	unclassified
Archaea	2671180119	Euryarchaeota	Halobacteria	Haloferacales	Halorubraceae	Halorubrum	Halorubrum lacusprofundi
Archaea	638154519	Crenarchaeota	Thermoprotei	Sulfolobales	Sulfolobaceae	Sulfurisphaera	Sulfurisphaera tokodaii
Archaea	2522125074	Euryarchaeota	Archaeoglobi	Archaeoglobales	Archaeoglobaceae	Archaeoglobus	Archaeoglobus sulfaticallidus
Archaea	2770939356	Crenarchaeota	Thermoprotei	Thermoproteales	Thermoproteaceae	Caldivirga	unclassified
Archaea	648028039	Euryarchaeota	Methanomicrobia	Methanosarcinales	Methanosarcinaceae	Methanohalobium	Methanohalobium evestigatum
Archaea	2684622631	Euryarchaeota	Halobacteria	Haloferacales	Halorubraceae	Halorubrum	Halorubrum sp. SD626R
Archaea	2681813127	Euryarchaeota	Methanomicrobia	Methanosarcinales	Methanosarcinaceae	Methanosarcina	Methanosarcina mazei
Archaea	2681812991	Crenarchaeota	Thermoprotei	Thermoproteales	Thermoproteaceae	Thermocladium	Thermocladium modestius
Archaea	2740891989	Euryarchaeota	Thermoplasmata	Thermoplasmatales	unclassified	unclassified	Thermoplasmatales archaeon SG8-52-3
Archaea	2634166676	Thaumarchaeota	unclassified	unclassified	unclassified	unclassified	Thaumarchaeota archaeon SCGC AC-738-L21
Archaea	2795385369	Euryarchaeota	Halobacteria	unclassified	unclassified	unclassified	unclassified
Archaea	643348580	Euryarchaeota	Thermococci	Thermococcales	Thermococcaceae	Thermococcus	Thermococcus onnurineus
Archaea	2785511154	Candidatus Woesearchaeota	unclassified	unclassified	unclassified	unclassified	Candidatus Woesearchaeota archaeon CG11_big_fil_rev_8_21_14_0_20_57_5
Archaea	2554235486	Euryarchaeota	Halobacteria	Haloferacales	Halorubraceae	Halorubrum	Halorubrum distributum
Archaea	2700988734	Candidatus Verstraetearchaeota	Candidatus Methanomethylia	Candidatus Methanomethyliales	Candidatus Methanomethyliaceae	Candidatus Methanosuratus	Candidatus Methanosuratus petracarbonis
Archaea	2264867223	Thaumarchaeota	unclassified	unclassified	unclassified	unclassified	Aigarchaeota archaeon SCGC AAA471-F17
Archaea	2740892001	Crenarchaeota	Thermoprotei	Sulfolobales	Sulfolobaceae	Acidianus	Acidianus manzaensis
Archaea	2524023107	Crenarchaeota	unclassified	unclassified	unclassified	unclassified	crenarchaeote SCGC AAA007-E15
Archaea	2718217672	Candidatus Bathyarchaeota	unclassified	unclassified	unclassified	unclassified	unclassified
Archaea	2770939389	Crenarchaeota	Thermoprotei	Acidilobales	Acidilobaceae	Acidilobus	unclassified
Archaea	2681813390	Euryarchaeota	unclassified	unclassified	unclassified	unclassified	candidate division MSBL1 archaeon SCGC-AAA382M17
Archaea	2264867269	Crenarchaeota	unclassified	unclassified	unclassified	unclassified	Crenarchaeota archaeon SCGC AAA471-L14
Archaea	2634166661	Thaumarchaeota	unclassified	unclassified	unclassified	unclassified	Thaumarchaeota archaeon SCGC AC-665-F20
Archaea	2747842528	Candidatus Bathyarchaeota	unclassified	unclassified	unclassified	unclassified	Candidatus Bathyarchaeota archaeon JGI MDM2 ZSSED05-1-K9
Archaea	2588254065	Crenarchaeota	Thermoprotei	Sulfolobales	Sulfolobaceae	Candidatus Aramenus	Candidatus Aramenus sulfurataquae
Archaea	2654588079	Candidatus Bathyarchaeota	unclassified	unclassified	unclassified	unclassified	miscellaneous Crenarchaeota group archaeon SMTZ1-55
Archaea	2554235510	Euryarchaeota	Halobacteria	Halobacteriales	Haloarculaceae	Haloarcula	Haloarcula sinaiiensis
Archaea	2548876772	Crenarchaeota	Thermoprotei	Sulfolobales	Sulfolobaceae	Sulfolobus	Sulfolobus islandicus
Archaea	2778261548	Euryarchaeota	unclassified	unclassified	unclassified	unclassified	Euryarchaeota archaeon
Archaea	2740891991	Candidatus Heimdallarchaeota	unclassified	unclassified	unclassified	unclassified	Candidatus Heimdallarchaeota archaeon LC_2
Archaea	640069332	Crenarchaeota	Thermoprotei	Desulfurococcales	Desulfurococcaceae	Staphylothermus	Staphylothermus marinus
Archaea	2785510800	unclassified	unclassified	unclassified	unclassified	unclassified	Candidatus Pacearchaeota archaeon CG1_02_32_132
Archaea	2630968322	Thaumarchaeota	unclassified	unclassified	unclassified	unclassified	Marine Group I thaumarchaeote SCGC AAA799-P11
Archaea	2770939431	Thaumarchaeota	unclassified	unclassified	unclassified	unclassified	unclassified
Archaea	2693430067	Euryarchaeota	unclassified	unclassified	unclassified	unclassified	Euryarchaeota archaeon JGI CrystG Aug3-3-C16
Archaea	2773857651	Crenarchaeota	unclassified	unclassified	unclassified	unclassified	unclassified
Archaea	2509601048	Euryarchaeota	Halobacteria	Natrialbales	Natrialbaceae	Natrinema	Natrinema pellirubrum
Archaea	2731639231	Thaumarchaeota	unclassified	Nitrosopumilales	Nitrosopumilaceae	Nitrosopumilus	uncultured Candidatus Nitrosopumilus sp.
Archaea	2684622511	Euryarchaeota	Thermococci	Thermococcales	Thermococcaceae	Thermococcus	Thermococcus barophilus
Archaea	648028041	Euryarchaeota	Methanobacteria	Methanobacteriales	Methanobacteriaceae	Methanothermobacter	Methanothermobacter marburgensis
Archaea	2728369299	Candidatus Bathyarchaeota	unclassified	unclassified	unclassified	unclassified	Candidatus Bathyarchaeota archaeon JdFR-07
Archaea	2754412591	Euryarchaeota	Methanobacteria	Methanobacteriales	Methanobacteriaceae	Methanosphaera	Methanosphaera stadtmanae
Archaea	2684622727	Crenarchaeota	Thermoprotei	Sulfolobales	Sulfolobaceae	Sulfolobus	Sulfolobus acidocaldarius
Archaea	2264867219	Thaumarchaeota	unclassified	unclassified	unclassified	unclassified	Aigarchaeota archaeon JGI 0000001-A7
Archaea	2660238026	Euryarchaeota	Methanomicrobia	Methanosarcinales	Methanosarcinaceae	Methanosarcina	Methanosarcina mazei
Archaea	2786546736	Thaumarchaeota	unclassified	Nitrosopumilales	unclassified	unclassified	Nitrosopumilales archaeon
Archaea	2671180170	Euryarchaeota	Halobacteria	Natrialbales	Natrialbaceae	Halopiger	Halopiger salifodinae
Archaea	2619618944	Thaumarchaeota	unclassified	unclassified	unclassified	unclassified	Aigarchaeota archaeon
Archaea	2639762573	Euryarchaeota	Halobacteria	Natrialbales	Natrialbaceae	Natrinema	Natrinema salaciae
Archaea	2740892563	Thaumarchaeota	unclassified	unclassified	unclassified	unclassified	uncultured marine group I thaumarchaeote
Archaea	649990020	Crenarchaeota	Thermoprotei	Sulfolobales	Sulfolobaceae	Saccharolobus	Saccharolobus solfataricus
Archaea	2778261189	Candidatus Diapherotrites	unclassified	unclassified	unclassified	unclassified	Candidatus Diapherotrites archaeon
Archaea	2770939438	Crenarchaeota	Thermoprotei	Thermoproteales	Thermoproteaceae	Thermocladium	unclassified
Archaea	2548876774	Crenarchaeota	Thermoprotei	Sulfolobales	Sulfolobaceae	Sulfolobus	Sulfolobus islandicus
Archaea	2681813027	Euryarchaeota	Methanobacteria	Methanobacteriales	Methanobacteriaceae	Methanobrevibacter	Methanobrevibacter arboriphilus
Archaea	2731639176	Thaumarchaeota	unclassified	unclassified	unclassified	unclassified	uncultured marine group I thaumarchaeote
Archaea	2657245312	Thaumarchaeota	unclassified	unclassified	unclassified	unclassified	Thaumarchaeota archaeon SCGC AC-312_G04
Archaea	640069317	Euryarchaeota	Methanomicrobia	Methanomicrobiales	Methanocorpusculaceae	Methanocorpusculum	Methanocorpusculum labreanum
Archaea	2690315684	Euryarchaeota	Halobacteria	Haloferacales	Haloferacaceae	Haloferax	Haloferax sp. SB3
Archaea	2617270920	Euryarchaeota	Halobacteria	Haloferacales	Haloferacaceae	Halogeometricum	Halogeometricum rufum
Archaea	2684622610	Euryarchaeota	Thermococci	Thermococcales	Thermococcaceae	Thermococcus	Thermococcus sp. 2319x1
Archaea	2517487016	Thaumarchaeota	unclassified	Nitrosopumilales	Nitrosopumilaceae	Nitrosopumilus	uncultured Candidatus Nitrosopumilus sp.
Archaea	2524023102	Crenarchaeota	unclassified	unclassified	unclassified	unclassified	crenarchaeote SCGC AAA288-O17
Archaea	2770939353	unclassified	unclassified	unclassified	unclassified	unclassified	unclassified
Archaea	2684622731	Crenarchaeota	Thermoprotei	Sulfolobales	Sulfolobaceae	Sulfolobus	Sulfolobus acidocaldarius
Archaea	2681813386	Euryarchaeota	unclassified	unclassified	unclassified	unclassified	candidate division MSBL1 archaeon SCGC-AAA382A20
Archaea	2721755440	Crenarchaeota	unclassified	unclassified	unclassified	unclassified	unclassified
Archaea	2721756100	Euryarchaeota	Thermoplasmata	Thermoplasmatales	unclassified	unclassified	Thermoplasmatales archaeon JGI 01_D22
Archaea	2660238475	Euryarchaeota	Methanomicrobia	Methanosarcinales	Methanosarcinaceae	Methanosarcina	Methanosarcina mazei
Archaea	650716054	Euryarchaeota	Methanomicrobia	Methanosarcinales	Methanotrichaceae	Methanothrix	Methanothrix soehngenii
Archaea	2795385325	Euryarchaeota	Halobacteria	Halobacteriales	Halobacteriaceae	unclassified	unclassified
Archaea	2740891886	Thaumarchaeota	unclassified	unclassified	unclassified	unclassified	uncultured marine group I thaumarchaeote
Archaea	2795385331	Euryarchaeota	Halobacteria	Halobacteriales	Halobacteriaceae	unclassified	unclassified
Archaea	2708742542	Candidatus Woesearchaeota	unclassified	unclassified	unclassified	unclassified	Candidatus Woesearchaeota archaeon RBG_13_36_6
Archaea	2721755896	unclassified	unclassified	unclassified	unclassified	unclassified	unclassified
Archaea	2684622722	Crenarchaeota	Thermoprotei	Sulfolobales	Sulfolobaceae	Sulfolobus	Sulfolobus acidocaldarius
Archaea	2551306700	Crenarchaeota	Thermoprotei	Thermoproteales	Thermoproteaceae	Pyrobaculum	unclassified
Archaea	2585427612	Thaumarchaeota	Nitrososphaeria	Nitrososphaerales	Nitrososphaeraceae	Nitrososphaera	Nitrososphaera viennensis
Archaea	2728369321	Euryarchaeota	Archaeoglobi	unclassified	unclassified	unclassified	Archaeoglobi archaeon JdFR-42
Archaea	2667527389	Euryarchaeota	Halobacteria	Halobacteriales	Haloarculaceae	Halomicrobium	Halomicrobium zhouii
Archaea	2814122936	Candidatus Bathyarchaeota	unclassified	unclassified	unclassified	unclassified	unclassified
Archaea	648028062	Crenarchaeota	Thermoprotei	Thermoproteales	Thermoproteaceae	Vulcanisaeta	Vulcanisaeta distributa
Archaea	2512047027	Crenarchaeota	Thermoprotei	Thermoproteales	Thermoproteaceae	Pyrobaculum	Pyrobaculum sp. WP30
Bacteria	2636415411	Firmicutes	Bacilli	Lactobacillales	Streptococcaceae	Streptococcus	Streptococcus equi
Bacteria	2663763013	Firmicutes	Bacilli	Lactobacillales	Streptococcaceae	Streptococcus	Streptococcus suis
Bacteria	2531839161	Firmicutes	Bacilli	Bacillales	Staphylococcaceae	Staphylococcus	Staphylococcus aureus
Bacteria	2593338982	Firmicutes	Bacilli	Bacillales	Staphylococcaceae	Staphylococcus	Staphylococcus aureus
Bacteria	2671181034	Firmicutes	Bacilli	Lactobacillales	Streptococcaceae	Streptococcus	Streptococcus pneumoniae
Bacteria	2721755485	Bacteroidetes	Bacteroidia	Bacteroidales	Prevotellaceae	Prevotella	Prevotella scopos
Bacteria	2593338844	Firmicutes	Bacilli	Bacillales	Staphylococcaceae	Staphylococcus	Staphylococcus aureus
Bacteria	2603879542	Firmicutes	Bacilli	Bacillales	Staphylococcaceae	Staphylococcus	Staphylococcus aureus
Bacteria	2554235321	Firmicutes	Bacilli	Lactobacillales	Streptococcaceae	Streptococcus	Streptococcus constellatus
Bacteria	2636415794	Firmicutes	Bacilli	Bacillales	Staphylococcaceae	Staphylococcus	Staphylococcus aureus
Bacteria	640963042	Firmicutes	Bacilli	Lactobacillales	Streptococcaceae	Streptococcus	Streptococcus pneumoniae
Bacteria	2593339056	Firmicutes	Bacilli	Bacillales	Staphylococcaceae	Staphylococcus	Staphylococcus aureus
Bacteria	2639762760	Bacteroidetes	Bacteroidia	Bacteroidales	Porphyromonadaceae	Porphyromonas	Porphyromonas sp. COT-108 OH1349
Bacteria	2571042857	Firmicutes	Bacilli	Bacillales	Staphylococcaceae	Staphylococcus	Staphylococcus aureus
Bacteria	2554235359	Firmicutes	Bacilli	Bacillales	Staphylococcaceae	Staphylococcus	Staphylococcus aureus
Bacteria	2816332211	Actinobacteria	Actinobacteria	Streptomycetales	Streptomycetaceae	Streptomyces	Streptomyces albus
Bacteria	2537561793	Firmicutes	Bacilli	Lactobacillales	Streptococcaceae	Streptococcus	Streptococcus agalactiae
Bacteria	2738543027	Actinobacteria	Actinobacteria	Micrococcales	Promicromonosporaceae	Promicromonospora	Promicromonospora sp. CF082
Bacteria	2634166395	Actinobacteria	Actinobacteria	Corynebacteriales	Nocardiaceae	Rhodococcus	Rhodococcus ruber
Bacteria	2671180919	Firmicutes	Bacilli	Lactobacillales	Streptococcaceae	Streptococcus	Streptococcus pneumoniae
Bacteria	2671180527	Firmicutes	Bacilli	Bacillales	Staphylococcaceae	Staphylococcus	Staphylococcus aureus
Bacteria	2579778640	Firmicutes	Bacilli	Lactobacillales	Streptococcaceae	Streptococcus	Streptococcus pyogenes
Bacteria	2663762722	Actinobacteria	Actinobacteria	Streptomycetales	Streptomycetaceae	Streptomyces	Streptomyces prasinopilosus
Bacteria	2593338949	Firmicutes	Bacilli	Bacillales	Staphylococcaceae	Staphylococcus	Staphylococcus aureus
Bacteria	2574180222	Firmicutes	Bacilli	Bacillales	Staphylococcaceae	Staphylococcus	Staphylococcus aureus
Bacteria	2558860399	Firmicutes	Bacilli	Bacillales	Staphylococcaceae	Staphylococcus	Staphylococcus aureus
Bacteria	2811995052	Actinobacteria	Actinobacteria	Streptomycetales	Streptomycetaceae	Streptomyces	Streptomyces natalensis
Bacteria	2681813160	Firmicutes	Bacilli	Bacillales	Staphylococcaceae	Staphylococcus	Staphylococcus aureus
Bacteria	2571042448	Firmicutes	Bacilli	Bacillales	Staphylococcaceae	Staphylococcus	Staphylococcus aureus
Bacteria	2576861048	Firmicutes	Bacilli	Bacillales	Staphylococcaceae	Staphylococcus	Staphylococcus aureus
Bacteria	2671180712	Firmicutes	Bacilli	Bacillales	Staphylococcaceae	Staphylococcus	Staphylococcus aureus
Bacteria	2582581029	Firmicutes	Bacilli	Bacillales	Staphylococcaceae	Staphylococcus	Staphylococcus aureus
Bacteria	2590828229	Firmicutes	Bacilli	Bacillales	Staphylococcaceae	Staphylococcus	Staphylococcus aureus
Bacteria	2568526716	Firmicutes	Bacilli	Bacillales	Staphylococcaceae	Staphylococcus	Staphylococcus aureus
Bacteria	2721755840	Firmicutes	Bacilli	Lactobacillales	Streptococcaceae	Streptococcus	Streptococcus thermophilus
Bacteria	2671180514	Firmicutes	Bacilli	Bacillales	Staphylococcaceae	Staphylococcus	Staphylococcus aureus
Bacteria	2571042014	Actinobacteria	Actinobacteria	Micromonosporales	Micromonosporaceae	Salinispora	Salinispora arenicola
Bacteria	2571042084	Firmicutes	Bacilli	Bacillales	Staphylococcaceae	Staphylococcus	Staphylococcus aureus
Bacteria	2590828499	Firmicutes	Bacilli	Bacillales	Staphylococcaceae	Staphylococcus	Staphylococcus aureus
Bacteria	2667527784	Firmicutes	Bacilli	Lactobacillales	Streptococcaceae	Streptococcus	Streptococcus pneumoniae
Bacteria	2558860610	Firmicutes	Bacilli	Bacillales	Staphylococcaceae	Staphylococcus	Staphylococcus aureus
Bacteria	2513237290	Actinobacteria	Actinobacteria	Corynebacteriales	Nocardiaceae	Rhodococcus	Rhodococcus imtechensis
Bacteria	2663762953	Firmicutes	Bacilli	Lactobacillales	Streptococcaceae	Streptococcus	Streptococcus pneumoniae
Bacteria	2558860182	Firmicutes	Bacilli	Lactobacillales	Streptococcaceae	Streptococcus	Streptococcus pneumoniae
Bacteria	2568526386	Firmicutes	Bacilli	Bacillales	Staphylococcaceae	Staphylococcus	Staphylococcus aureus
Bacteria	2716884809	Cyanobacteria	unclassified	Synechococcales	Prochloraceae	Prochlorococcus	Prochlorococcus sp. AG-679-N20
Bacteria	2834145289	Firmicutes	Clostridia	Clostridiales	Lachnospiraceae	Sellimonas	Sellimonas intestinalis
Bacteria	2585427918	Firmicutes	Bacilli	Lactobacillales	Streptococcaceae	Streptococcus	Streptococcus mitis
Bacteria	2603879979	Firmicutes	Bacilli	Bacillales	Staphylococcaceae	Staphylococcus	Staphylococcus aureus
Bacteria	2558860588	Firmicutes	Bacilli	Bacillales	Staphylococcaceae	Staphylococcus	Staphylococcus aureus
Bacteria	2820964733	Actinobacteria	Actinobacteria	Micrococcales	Promicromonosporaceae	Promicromonospora	Promicromonospora sukumoe
Bacteria	2531839343	Firmicutes	Bacilli	Bacillales	Staphylococcaceae	Staphylococcus	Staphylococcus lugdunensis
Bacteria	2590828377	Firmicutes	Bacilli	Bacillales	Staphylococcaceae	Staphylococcus	Staphylococcus aureus
Bacteria	2593338923	Firmicutes	Bacilli	Bacillales	Staphylococcaceae	Staphylococcus	Staphylococcus aureus
Bacteria	2521172643	Actinobacteria	Actinobacteria	Streptomycetales	Streptomycetaceae	Streptomyces	Streptomyces canus
Bacteria	2579778735	Firmicutes	Bacilli	Lactobacillales	Streptococcaceae	Streptococcus	Streptococcus pyogenes
Bacteria	2563367123	Firmicutes	Bacilli	Lactobacillales	Streptococcaceae	Streptococcus	Streptococcus mutans
Bacteria	2710724137	Firmicutes	Bacilli	Lactobacillales	Streptococcaceae	Streptococcus	Streptococcus sp. JGI 000170CP_B05
Bacteria	2734481911	Actinobacteria	Actinobacteria	Corynebacteriales	Nocardiaceae	Rhodococcus	Rhodococcus sp. JCM 9791
Bacteria	2728369666	Firmicutes	Clostridia	Clostridiales	Hungateiclostridiaceae	Thermoclostridium	Thermoclostridium stercorarium
Bacteria	2744054827	Firmicutes	Bacilli	Lactobacillales	Streptococcaceae	Streptococcus	Streptococcus pyogenes
Bacteria	2716884727	Cyanobacteria	unclassified	Synechococcales	Prochloraceae	Prochlorococcus	Prochlorococcus sp. AG-388-A01
Bacteria	2706794999	Bacteroidetes	Bacteroidia	Bacteroidales	Porphyromonadaceae	unclassified	Porphyromonadaceae bacterium JGI 000176CP_C01
Bacteria	2826389860	Firmicutes	Bacilli	Bacillales	Staphylococcaceae	Staphylococcus	Staphylococcus argenteus
Bacteria	651053061	Actinobacteria	Actinobacteria	Pseudonocardiales	Pseudonocardiaceae	Pseudonocardia	Pseudonocardia dioxanivorans
Bacteria	2574179803	Firmicutes	Bacilli	Bacillales	Staphylococcaceae	Staphylococcus	Staphylococcus aureus
Bacteria	2708742947	candidate division WWE3	unclassified	unclassified	unclassified	unclassified	candidate division WWE3 bacterium RIFCSPHIGHO2_01_FULL_43_9
Bacteria	2706794940	Candidatus Saccharibacteria	unclassified	unclassified	unclassified	unclassified	Candidatus Saccharibacteria bacterium JGI 000176CP_H06
Bacteria	2626542233	candidate division WWE3	unclassified	unclassified	unclassified	unclassified	candidate division WWE3 bacterium GW2011_GWF1_44_14
Bacteria	2590828254	Firmicutes	Bacilli	Bacillales	Staphylococcaceae	Staphylococcus	Staphylococcus aureus
Bacteria	2590828786	Firmicutes	Bacilli	Bacillales	Staphylococcaceae	Staphylococcus	Staphylococcus aureus
Bacteria	2740892332	Firmicutes	Bacilli	Lactobacillales	Streptococcaceae	Streptococcus	Streptococcus pneumoniae
Bacteria	2531839615	Firmicutes	Bacilli	Bacillales	Staphylococcaceae	Staphylococcus	Staphylococcus aureus
Bacteria	2772190985	Actinobacteria	Actinobacteria	Corynebacteriales	Nocardiaceae	Rhodococcus	Rhodococcus pyridinivorans
Bacteria	2563366593	Actinobacteria	Actinobacteria	Streptomycetales	Streptomycetaceae	Streptomyces	Streptomyces rapamycinicus
Bacteria	2698536730	Actinobacteria	Actinobacteria	Pseudonocardiales	unclassified	unclassified	unclassified
Bacteria	651716592	Firmicutes	Bacilli	Lactobacillales	Streptococcaceae	Streptococcus	Streptococcus pyogenes
Bacteria	2739367638	Actinobacteria	Actinobacteria	Streptomycetales	Streptomycetaceae	Streptomyces	Streptomyces sp. TLI_235
Bacteria	2645727857	Firmicutes	Bacilli	Bacillales	Staphylococcaceae	Staphylococcus	Staphylococcus aureus
Bacteria	2663763394	Firmicutes	Bacilli	Lactobacillales	Streptococcaceae	Streptococcus	Streptococcus agalactiae
Bacteria	2802429282	Bacteroidetes	Bacteroidia	Bacteroidales	Prevotellaceae	Prevotella	Prevotella jejuni
Bacteria	2515154136	Actinobacteria	Actinobacteria	Micromonosporales	Micromonosporaceae	Salinispora	Salinispora pacifica
Bacteria	2585428064	Firmicutes	Clostridia	Clostridiales	Syntrophomonadaceae	Thermosyntropha	Thermosyntropha lipolytica
Bacteria	2579779030	Firmicutes	Bacilli	Lactobacillales	Streptococcaceae	Streptococcus	Streptococcus pyogenes
Bacteria	2563367099	Firmicutes	Bacilli	Bacillales	Staphylococcaceae	Staphylococcus	Staphylococcus aureus
Bacteria	2503982008	Firmicutes	Bacilli	Bacillales	Staphylococcaceae	Staphylococcus	Staphylococcus epidermidis
Bacteria	2505679065	Actinobacteria	Actinobacteria	Corynebacteriales	Nocardiaceae	Rhodococcus	Rhodococcus rhodochrous
Bacteria	2590828239	Firmicutes	Bacilli	Bacillales	Staphylococcaceae	Staphylococcus	Staphylococcus aureus
Bacteria	2537561629	Firmicutes	Negativicutes	Veillonellales	Veillonellaceae	Veillonella	Veillonella sp. ACP1
Bacteria	650716085	Chlamydiae	Chlamydiia	Parachlamydiales	Simkaniaceae	Simkania	Simkania negevensis
Bacteria	2820576413	Firmicutes	unclassified	unclassified	unclassified	unclassified	unclassified
Bacteria	2595698018	Firmicutes	Bacilli	Bacillales	Staphylococcaceae	Staphylococcus	Staphylococcus aureus
Bacteria	2597489891	Firmicutes	Bacilli	Lactobacillales	Streptococcaceae	Streptococcus	Streptococcus macedonicus
Bacteria	644736404	Actinobacteria	Actinobacteria	Pseudonocardiales	Pseudonocardiaceae	Saccharomonospora	Saccharomonospora viridis
Bacteria	2603879970	Firmicutes	Bacilli	Bacillales	Staphylococcaceae	Staphylococcus	Staphylococcus aureus
Bacteria	2684623195	Firmicutes	Bacilli	Bacillales	Staphylococcaceae	Staphylococcus	Staphylococcus aureus
Bacteria	2834836693	Actinobacteria	Actinobacteria	Propionibacteriales	Propionibacteriaceae	Propionibacterium	Propionibacterium australiense
Bacteria	2623620487	Bacteroidetes	Bacteroidia	Bacteroidales	Prevotellaceae	unclassified	Prevotellaceae bacterium KH2P17
Bacteria	2558860566	Firmicutes	Bacilli	Bacillales	Staphylococcaceae	Staphylococcus	Staphylococcus aureus
Bacteria	2816332481	Firmicutes	Bacilli	Bacillales	Staphylococcaceae	Staphylococcus	Staphylococcus simulans
Bacteria	2596583696	Bacteroidetes	Flavobacteriia	Flavobacteriales	Flavobacteriaceae	Tenacibaculum	Tenacibaculum sp. MAR_2010_205
Bacteria	2837513742	Firmicutes	Bacilli	Lactobacillales	Carnobacteriaceae	Trichococcus	Trichococcus pasteurii
Bacteria	2590828280	Firmicutes	Bacilli	Bacillales	Staphylococcaceae	Staphylococcus	Staphylococcus aureus
Bacteria	2816332343	Firmicutes	Bacilli	Bacillales	Staphylococcaceae	Staphylococcus	Staphylococcus simulans
Bacteria	2706794555	Actinobacteria	Actinobacteria	Streptomycetales	Streptomycetaceae	Streptacidiphilus	Streptacidiphilus carbonis
Bacteria	2571042698	Firmicutes	Bacilli	Bacillales	Staphylococcaceae	Staphylococcus	Staphylococcus aureus
Bacteria	2703719127	Candidatus Saccharibacteria	unclassified	unclassified	unclassified	unclassified	unclassified
Bacteria	2595698113	Firmicutes	Bacilli	Bacillales	Staphylococcaceae	Staphylococcus	Staphylococcus aureus
Bacteria	2795385491	Firmicutes	Clostridia	Clostridiales	Hungateiclostridiaceae	Pseudoclostridium	Pseudoclostridium thermosuccinogenes
Bacteria	2710723779	candidate division WWE3	unclassified	unclassified	unclassified	unclassified	candidate division WWE3 bacterium RIFCSPLOWO2_01_FULL_41_9
Bacteria	2775507282	Actinobacteria	Actinobacteria	Corynebacteriales	Nocardiaceae	Williamsia	Williamsia sp. 1138
Bacteria	649633092	Bacteroidetes	Flavobacteriia	Flavobacteriales	Flavobacteriaceae	Riemerella	Riemerella anatipestifer
Bacteria	2716884636	Cyanobacteria	unclassified	Synechococcales	Prochloraceae	Prochlorococcus	Prochlorococcus sp. AG-311-M23
Bacteria	2700989205	Firmicutes	Bacilli	Lactobacillales	Streptococcaceae	Streptococcus	Streptococcus agalactiae
Bacteria	2820485985	Firmicutes	unclassified	unclassified	unclassified	unclassified	unclassified
Bacteria	2716884348	Cyanobacteria	unclassified	Synechococcales	Prochloraceae	Prochlorococcus	Prochlorococcus sp. AG-341-L22
[truncated: 84,936 more rows]

## Sheet: Table S4 HEPN-MNT informations
Table S4 HEPN/MNT Pairs information of classI and ClassII pairs.
Pfam	Gene ID	Gene Product Name	Genome ID	Domain	Phylum	Class	Order	Family	Genus	Species
pfam05168	637005904	hypothetical protein	637000321	Bacteria	Thermotogae	Thermotogae	Thermotogales	Thermotogaceae	Thermotoga	Thermotoga maritima
pfam01909	637005905	hypothetical protein	637000321	Bacteria	Thermotogae	Thermotogae	Thermotogales	Thermotogaceae	Thermotoga	Thermotoga maritima
pfam05168	637006293	hypothetical protein	637000321	Bacteria	Thermotogae	Thermotogae	Thermotogales	Thermotogaceae	Thermotoga	Thermotoga maritima
pfam01909	637006294	hypothetical protein	637000321	Bacteria	Thermotogae	Thermotogae	Thermotogales	Thermotogaceae	Thermotoga	Thermotoga maritima
pfam01909	637007252	nucleotidyltransferase	637000126	Bacteria	Proteobacteria	Gammaproteobacteria	Pasteurellales	Pasteurellaceae	Haemophilus	Haemophilus influenzae
pfam08780	637007253	nucleotidyltransferase	637000126	Bacteria	Proteobacteria	Gammaproteobacteria	Pasteurellales	Pasteurellaceae	Haemophilus	Haemophilus influenzae
pfam01934	637009872	hypothetical protein	637000315	Bacteria	Cyanobacteria	unclassified	Synechococcales	Merismopediaceae	Synechocystis	Synechocystis sp. PCC 6803
pfam01909	637009873	hypothetical protein	637000315	Bacteria	Cyanobacteria	unclassified	Synechococcales	Merismopediaceae	Synechocystis	Synechocystis sp. PCC 6803
pfam01934	637010905	hypothetical protein	637000315	Bacteria	Cyanobacteria	unclassified	Synechococcales	Merismopediaceae	Synechocystis	Synechocystis sp. PCC 6803
pfam01909	637010906	hypothetical protein	637000315	Bacteria	Cyanobacteria	unclassified	Synechococcales	Merismopediaceae	Synechocystis	Synechocystis sp. PCC 6803
pfam01909	637034995	hypothetical protein	637000092	Bacteria	Deinococcus-Thermus	Deinococci	Deinococcales	Deinococcaceae	Deinococcus	Deinococcus radiodurans
pfam01934	637034996	hypothetical protein	637000092	Bacteria	Deinococcus-Thermus	Deinococci	Deinococcales	Deinococcaceae	Deinococcus	Deinococcus radiodurans
pfam01909	637036133	hypothetical protein	637000092	Bacteria	Deinococcus-Thermus	Deinococci	Deinococcales	Deinococcaceae	Deinococcus	Deinococcus radiodurans
pfam01934	637036134	hypothetical protein	637000092	Bacteria	Deinococcus-Thermus	Deinococci	Deinococcales	Deinococcaceae	Deinococcus	Deinococcus radiodurans
pfam01934	637089131	hypothetical protein	637000061	Bacteria	Proteobacteria	Alphaproteobacteria	Caulobacterales	Caulobacteraceae	Caulobacter	Caulobacter vibrioides
pfam01909	637089132	nucleotidyltransferase family protein	637000061	Bacteria	Proteobacteria	Alphaproteobacteria	Caulobacterales	Caulobacteraceae	Caulobacter	Caulobacter vibrioides
pfam08780	637132852	hypothetical protein	637000148	Bacteria	Proteobacteria	Gammaproteobacteria	Legionellales	Legionellaceae	Legionella	Legionella pneumophila
pfam01909	637132853	hypothetical protein	637000148	Bacteria	Proteobacteria	Gammaproteobacteria	Legionellales	Legionellaceae	Legionella	Legionella pneumophila
pfam01909	637161655	nucleotidyltransferase family protein	637000327	Bacteria	Spirochaetes	Spirochaetia	Spirochaetales	Spirochaetaceae	Treponema	Treponema denticola
pfam01934	637161656	hypothetical protein	637000327	Bacteria	Spirochaetes	Spirochaetia	Spirochaetales	Spirochaetaceae	Treponema	Treponema denticola
pfam08780	637162692	nucleotidyltransferase substrate-binding protein, putative	637000086	Bacteria	Proteobacteria	Gammaproteobacteria	Legionellales	Coxiellaceae	Coxiella	Coxiella burnetii
pfam01909	637162693	nucleotidyltransferase domain protein	637000086	Bacteria	Proteobacteria	Gammaproteobacteria	Legionellales	Coxiellaceae	Coxiella	Coxiella burnetii
pfam01909	637169491	nucleotidyltransferase domain protein	637000166	Bacteria	Proteobacteria	Gammaproteobacteria	Methylococcales	Methylococcaceae	Methylococcus	Methylococcus capsulatus
pfam08780	637169492	hypothetical protein	637000166	Bacteria	Proteobacteria	Gammaproteobacteria	Methylococcales	Methylococcaceae	Methylococcus	Methylococcus capsulatus
pfam01934	637195889	hypothetical protein	637000189	Bacteria	Proteobacteria	Betaproteobacteria	Neisseriales	Neisseriaceae	Neisseria	Neisseria meningitidis
pfam01909	637195890	hypothetical protein	637000189	Bacteria	Proteobacteria	Betaproteobacteria	Neisseriales	Neisseriaceae	Neisseria	Neisseria meningitidis
pfam01909	637262319	predicted nucleotidyltransferase	637000318	Bacteria	Firmicutes	Clostridia	Thermoanaerobacterales	Thermoanaerobacteraceae	Caldanaerobacter	Caldanaerobacter subterraneus
pfam01934	637262320	hypothetical protein	637000318	Bacteria	Firmicutes	Clostridia	Thermoanaerobacterales	Thermoanaerobacteraceae	Caldanaerobacter	Caldanaerobacter subterraneus
pfam01909	637263465	predicted nucleotidyltransferase	637000318	Bacteria	Firmicutes	Clostridia	Thermoanaerobacterales	Thermoanaerobacteraceae	Caldanaerobacter	Caldanaerobacter subterraneus
pfam05168	637263466	hypothetical protein	637000318	Bacteria	Firmicutes	Clostridia	Thermoanaerobacterales	Thermoanaerobacteraceae	Caldanaerobacter	Caldanaerobacter subterraneus
pfam08780	637263495	hypothetical protein	637000318	Bacteria	Firmicutes	Clostridia	Thermoanaerobacterales	Thermoanaerobacteraceae	Caldanaerobacter	Caldanaerobacter subterraneus
pfam01909	637263496	predicted nucleotidyltransferase	637000318	Bacteria	Firmicutes	Clostridia	Thermoanaerobacterales	Thermoanaerobacteraceae	Caldanaerobacter	Caldanaerobacter subterraneus
pfam01934	637314867	hypothetical protein	637000320	Bacteria	Cyanobacteria	unclassified	Synechococcales	Synechococcaceae	Thermosynechococcus	Thermosynechococcus elongatus
pfam01909	637314868	hypothetical protein	637000320	Bacteria	Cyanobacteria	unclassified	Synechococcales	Synechococcaceae	Thermosynechococcus	Thermosynechococcus elongatus
pfam01909	637328900	hypothetical protein with possible nucleotidyltransferase domain	637000031	Bacteria	Actinobacteria	Actinobacteria	Bifidobacteriales	Bifidobacteriaceae	Bifidobacterium	Bifidobacterium longum
pfam08780	637328901	hypothetical protein possibly involved in exopolysaccharide production	637000031	Bacteria	Actinobacteria	Actinobacteria	Bifidobacteriales	Bifidobacteriaceae	Bifidobacterium	Bifidobacterium longum
pfam01909	637339494	nucleotidyltransferase protein	637000151	Bacteria	Spirochaetes	Spirochaetia	Leptospirales	Leptospiraceae	Leptospira	Leptospira interrogans
pfam05168	637339495	hypothetical protein	637000151	Bacteria	Spirochaetes	Spirochaetia	Leptospirales	Leptospiraceae	Leptospira	Leptospira interrogans
pfam01909	637344982	hypothetical protein	637000258	Bacteria	Proteobacteria	Gammaproteobacteria	Alteromonadales	Shewanellaceae	Shewanella	Shewanella oneidensis
pfam01934	637344983	hypothetical protein	637000258	Bacteria	Proteobacteria	Gammaproteobacteria	Alteromonadales	Shewanellaceae	Shewanella	Shewanella oneidensis
pfam01909	637346479	ISSo9, nucleotidyltransferase domain protein	637000258	Bacteria	Proteobacteria	Gammaproteobacteria	Alteromonadales	Shewanellaceae	Shewanella	Shewanella oneidensis
pfam01934	637346480	ISSod9, conserved hypothetical protein	637000258	Bacteria	Proteobacteria	Gammaproteobacteria	Alteromonadales	Shewanellaceae	Shewanella	Shewanella oneidensis
pfam01909	637346605	ISSo9, nucleotidyltransferase domain protein	637000258	Bacteria	Proteobacteria	Gammaproteobacteria	Alteromonadales	Shewanellaceae	Shewanella	Shewanella oneidensis
pfam01934	637346606	ISSod9, conserved hypothetical protein	637000258	Bacteria	Proteobacteria	Gammaproteobacteria	Alteromonadales	Shewanellaceae	Shewanella	Shewanella oneidensis
pfam01909	637384520	hypothetical protein	637000349	Bacteria	Proteobacteria	Gammaproteobacteria	Xanthomonadales	Xanthomonadaceae	Xylella	Xylella fastidiosa
pfam01934	637384521	hypothetical protein	637000349	Bacteria	Proteobacteria	Gammaproteobacteria	Xanthomonadales	Xanthomonadaceae	Xylella	Xylella fastidiosa
pfam01909	637386223	nucleotidyltransferase	637000080	Bacteria	Firmicutes	Clostridia	Clostridiales	Clostridiaceae	Clostridium	Clostridium tetani
pfam08780	637386224	nucleotidyltransferase	637000080	Bacteria	Firmicutes	Clostridia	Clostridiales	Clostridiaceae	Clostridium	Clostridium tetani
pfam01934	637408572	hypothetical protein	637000026	Bacteria	Bacteroidetes	Bacteroidia	Bacteroidales	Bacteroidaceae	Bacteroides	Bacteroides thetaiotaomicron
pfam01909	637408573	hypothetical protein	637000026	Bacteria	Bacteroidetes	Bacteroidia	Bacteroidales	Bacteroidaceae	Bacteroides	Bacteroides thetaiotaomicron
pfam01909	637410654	putative nucleotidyltransferase	637000026	Bacteria	Bacteroidetes	Bacteroidia	Bacteroidales	Bacteroidaceae	Bacteroides	Bacteroides thetaiotaomicron
pfam01934	637410655	hypothetical protein	637000026	Bacteria	Bacteroidetes	Bacteroidia	Bacteroidales	Bacteroidaceae	Bacteroides	Bacteroides thetaiotaomicron
pfam01909	637413395	nucleotidyltransferase domain protein	637000101	Bacteria	Firmicutes	Bacilli	Lactobacillales	Enterococcaceae	Enterococcus	Enterococcus faecalis
pfam01934	637413396	hypothetical protein	637000101	Bacteria	Firmicutes	Bacilli	Lactobacillales	Enterococcaceae	Enterococcus	Enterococcus faecalis
pfam01934	637415691	hypothetical protein	637000101	Bacteria	Firmicutes	Bacilli	Lactobacillales	Enterococcaceae	Enterococcus	Enterococcus faecalis
pfam01909	637415692	nucleotidyltransferase domain protein	637000101	Bacteria	Firmicutes	Bacilli	Lactobacillales	Enterococcaceae	Enterococcus	Enterococcus faecalis
pfam01934	637427435	hypothetical protein	637000195	Bacteria	Proteobacteria	Betaproteobacteria	Nitrosomonadales	Nitrosomonadaceae	Nitrosomonas	Nitrosomonas europaea
pfam01909	637427436	DNA polymerase beta-like domain	637000195	Bacteria	Proteobacteria	Betaproteobacteria	Nitrosomonadales	Nitrosomonadaceae	Nitrosomonas	Nitrosomonas europaea
pfam01934	637427880	hypothetical protein	637000195	Bacteria	Proteobacteria	Betaproteobacteria	Nitrosomonadales	Nitrosomonadaceae	Nitrosomonas	Nitrosomonas europaea
pfam01909	637427881	DNA polymerase beta-like domain	637000195	Bacteria	Proteobacteria	Betaproteobacteria	Nitrosomonadales	Nitrosomonadaceae	Nitrosomonas	Nitrosomonas europaea
pfam01909	637428544	hypothetical protein	637000195	Bacteria	Proteobacteria	Betaproteobacteria	Nitrosomonadales	Nitrosomonadaceae	Nitrosomonas	Nitrosomonas europaea
pfam01934	637428545	Protein of unknown function DUF86	637000195	Bacteria	Proteobacteria	Betaproteobacteria	Nitrosomonadales	Nitrosomonadaceae	Nitrosomonas	Nitrosomonas europaea
pfam01909	637444570	hypothetical protein	637000314	Bacteria	Cyanobacteria	unclassified	Synechococcales	Synechococcaceae	Synechococcus	Synechococcus sp. WH 8102
pfam05168	637444571	hypothetical protein	637000314	Bacteria	Cyanobacteria	unclassified	Synechococcales	Synechococcaceae	Synechococcus	Synechococcus sp. WH 8102
pfam01909	637444572	hypothetical protein	637000314	Bacteria	Cyanobacteria	unclassified	Synechococcales	Synechococcaceae	Synechococcus	Synechococcus sp. WH 8102
pfam05168	637444573	hypothetical protein	637000314	Bacteria	Cyanobacteria	unclassified	Synechococcales	Synechococcaceae	Synechococcus	Synechococcus sp. WH 8102
pfam01909	637444574	hypothetical protein	637000314	Bacteria	Cyanobacteria	unclassified	Synechococcales	Synechococcaceae	Synechococcus	Synechococcus sp. WH 8102
pfam08780	637444577	hypothetical protein	637000314	Bacteria	Cyanobacteria	unclassified	Synechococcales	Synechococcaceae	Synechococcus	Synechococcus sp. WH 8102
pfam01909	637444578	hypothetical protein	637000314	Bacteria	Cyanobacteria	unclassified	Synechococcales	Synechococcaceae	Synechococcus	Synechococcus sp. WH 8102
pfam05168	637444584	hypothetical protein	637000314	Bacteria	Cyanobacteria	unclassified	Synechococcales	Synechococcaceae	Synechococcus	Synechococcus sp. WH 8102
pfam01909	637444585	hypothetical protein	637000314	Bacteria	Cyanobacteria	unclassified	Synechococcales	Synechococcaceae	Synechococcus	Synechococcus sp. WH 8102
pfam05168	637444684	hypothetical protein	637000314	Bacteria	Cyanobacteria	unclassified	Synechococcales	Synechococcaceae	Synechococcus	Synechococcus sp. WH 8102
pfam01909	637444685	hypothetical protein	637000314	Bacteria	Cyanobacteria	unclassified	Synechococcales	Synechococcaceae	Synechococcus	Synechococcus sp. WH 8102
pfam01909	637458355	hypothetical protein	637000121	Bacteria	Cyanobacteria	Gloeobacteria	Gloeobacterales	Gloeobacteraceae	Gloeobacter	Gloeobacter violaceus
pfam05168	637458356	hypothetical protein	637000121	Bacteria	Cyanobacteria	Gloeobacteria	Gloeobacterales	Gloeobacteraceae	Gloeobacter	Gloeobacter violaceus
pfam01909	637458543	hypothetical protein	637000121	Bacteria	Cyanobacteria	Gloeobacteria	Gloeobacterales	Gloeobacteraceae	Gloeobacter	Gloeobacter violaceus
pfam01934	637458544	hypothetical protein	637000121	Bacteria	Cyanobacteria	Gloeobacteria	Gloeobacterales	Gloeobacteraceae	Gloeobacter	Gloeobacter violaceus
pfam01909	637458807	hypothetical protein	637000121	Bacteria	Cyanobacteria	Gloeobacteria	Gloeobacterales	Gloeobacteraceae	Gloeobacter	Gloeobacter violaceus
pfam05168	637458808	hypothetical protein	637000121	Bacteria	Cyanobacteria	Gloeobacteria	Gloeobacterales	Gloeobacteraceae	Gloeobacter	Gloeobacter violaceus
pfam05168	637459687	hypothetical protein	637000121	Bacteria	Cyanobacteria	Gloeobacteria	Gloeobacterales	Gloeobacteraceae	Gloeobacter	Gloeobacter violaceus
pfam01909	637459688	hypothetical protein	637000121	Bacteria	Cyanobacteria	Gloeobacteria	Gloeobacterales	Gloeobacteraceae	Gloeobacter	Gloeobacter violaceus
pfam01934	637460934	hypothetical protein	637000121	Bacteria	Cyanobacteria	Gloeobacteria	Gloeobacterales	Gloeobacteraceae	Gloeobacter	Gloeobacter violaceus
pfam01909	637460935	hypothetical protein	637000121	Bacteria	Cyanobacteria	Gloeobacteria	Gloeobacterales	Gloeobacteraceae	Gloeobacter	Gloeobacter violaceus
pfam01909	637471819	hypothetical protein	637000315	Bacteria	Cyanobacteria	unclassified	Synechococcales	Merismopediaceae	Synechocystis	Synechocystis sp. PCC 6803
pfam01934	637471820	hypothetical protein	637000315	Bacteria	Cyanobacteria	unclassified	Synechococcales	Merismopediaceae	Synechocystis	Synechocystis sp. PCC 6803
pfam01909	637473403	PAP/25A core domain:DNA polymerase, beta-like region	637000239	Bacteria	Proteobacteria	Alphaproteobacteria	Rhizobiales	Bradyrhizobiaceae	Rhodopseudomonas	Rhodopseudomonas palustris
pfam01934	637473404	hypothetical protein	637000239	Bacteria	Proteobacteria	Alphaproteobacteria	Rhizobiales	Bradyrhizobiaceae	Rhodopseudomonas	Rhodopseudomonas palustris
pfam01909	637485490	nucleotidyltransferase domain protein	637000016	Bacteria	Firmicutes	Bacilli	Bacillales	Bacillaceae	Bacillus	Bacillus cereus
pfam05168	637485491	Protein if unknown function (DUF712) superfamily	637000016	Bacteria	Firmicutes	Bacilli	Bacillales	Bacillaceae	Bacillus	Bacillus cereus
pfam05168	637496077	hypothetical protein	637000150	Bacteria	Spirochaetes	Spirochaetia	Leptospirales	Leptospiraceae	Leptospira	Leptospira interrogans
pfam01909	637496078	nucleotidyltransferase domain protein	637000150	Bacteria	Spirochaetes	Spirochaetia	Leptospirales	Leptospiraceae	Leptospira	Leptospira interrogans
pfam01909	637498901	hypothetical protein	637000322	Bacteria	Deinococcus-Thermus	Deinococci	Thermales	Thermaceae	Thermus	Thermus thermophilus
pfam05168	637498902	hypothetical protein	637000322	Bacteria	Deinococcus-Thermus	Deinococci	Thermales	Thermaceae	Thermus	Thermus thermophilus
pfam01909	637498904	nucleotidyltransferase	637000322	Bacteria	Deinococcus-Thermus	Deinococci	Thermales	Thermaceae	Thermus	Thermus thermophilus
pfam08780	637498905	probable nucleotidyltransferase	637000322	Bacteria	Deinococcus-Thermus	Deinococci	Thermales	Thermaceae	Thermus	Thermus thermophilus
pfam01934	637499925	nucleotidyltransferase	637000322	Bacteria	Deinococcus-Thermus	Deinococci	Thermales	Thermaceae	Thermus	Thermus thermophilus
pfam01909	637499926	nucleotidyltransferase	637000322	Bacteria	Deinococcus-Thermus	Deinococci	Thermales	Thermaceae	Thermus	Thermus thermophilus
pfam08780	637500628	probable nucleotidyltransferase	637000322	Bacteria	Deinococcus-Thermus	Deinococci	Thermales	Thermaceae	Thermus	Thermus thermophilus
pfam01909	637500629	probable nucleotidyltransferase	637000322	Bacteria	Deinococcus-Thermus	Deinococci	Thermales	Thermaceae	Thermus	Thermus thermophilus
pfam05168	637500681	hypothetical protein	637000322	Bacteria	Deinococcus-Thermus	Deinococci	Thermales	Thermaceae	Thermus	Thermus thermophilus
pfam01909	637500682	hypothetical protein	637000322	Bacteria	Deinococcus-Thermus	Deinococci	Thermales	Thermaceae	Thermus	Thermus thermophilus
pfam08780	637584623	hypothetical protein	637000146	Bacteria	Proteobacteria	Gammaproteobacteria	Legionellales	Legionellaceae	Legionella	Legionella pneumophila
pfam01909	637584624	hypothetical protein	637000146	Bacteria	Proteobacteria	Gammaproteobacteria	Legionellales	Legionellaceae	Legionella	Legionella pneumophila
pfam01909	637594416	probable nucleotidyltransferase	637000323	Bacteria	Deinococcus-Thermus	Deinococci	Thermales	Thermaceae	Thermus	Thermus thermophilus
pfam08780	637594417	hypothetical protein	637000323	Bacteria	Deinococcus-Thermus	Deinococci	Thermales	Thermaceae	Thermus	Thermus thermophilus
pfam01909	637594813	hypothetical protein	637000323	Bacteria	Deinococcus-Thermus	Deinococci	Thermales	Thermaceae	Thermus	Thermus thermophilus
pfam05168	637594814	hypothetical protein	637000323	Bacteria	Deinococcus-Thermus	Deinococci	Thermales	Thermaceae	Thermus	Thermus thermophilus
pfam05168	637594889	hypothetical protein	637000323	Bacteria	Deinococcus-Thermus	Deinococci	Thermales	Thermaceae	Thermus	Thermus thermophilus
pfam01909	637594890	putative nucleotidyltransferase protein	637000323	Bacteria	Deinococcus-Thermus	Deinococci	Thermales	Thermaceae	Thermus	Thermus thermophilus
pfam01909	637595028	predicted nucleotidyltransferase	637000323	Bacteria	Deinococcus-Thermus	Deinococci	Thermales	Thermaceae	Thermus	Thermus thermophilus
pfam05168	637595029	hypothetical protein	637000323	Bacteria	Deinococcus-Thermus	Deinococci	Thermales	Thermaceae	Thermus	Thermus thermophilus
pfam01909	637595031	probable nucleotidyltransferase	637000323	Bacteria	Deinococcus-Thermus	Deinococci	Thermales	Thermaceae	Thermus	Thermus thermophilus
pfam08780	637595032	hypothetical protein	637000323	Bacteria	Deinococcus-Thermus	Deinococci	Thermales	Thermaceae	Thermus	Thermus thermophilus
pfam01909	637595035	predicted nucleotidyltransferase	637000323	Bacteria	Deinococcus-Thermus	Deinococci	Thermales	Thermaceae	Thermus	Thermus thermophilus
pfam05168	637595036	hypothetical protein	637000323	Bacteria	Deinococcus-Thermus	Deinococci	Thermales	Thermaceae	Thermus	Thermus thermophilus
pfam01934	637595603	hypothetical protein	637000323	Bacteria	Deinococcus-Thermus	Deinococci	Thermales	Thermaceae	Thermus	Thermus thermophilus
pfam01909	637595604	hypothetical protein	637000323	Bacteria	Deinococcus-Thermus	Deinococci	Thermales	Thermaceae	Thermus	Thermus thermophilus
pfam01934	637596056	hypothetical protein	637000323	Bacteria	Deinococcus-Thermus	Deinococci	Thermales	Thermaceae	Thermus	Thermus thermophilus
pfam01909	637596057	nucleotidyltransferase	637000323	Bacteria	Deinococcus-Thermus	Deinococci	Thermales	Thermaceae	Thermus	Thermus thermophilus
pfam05168	637596320	hypothetical protein	637000323	Bacteria	Deinococcus-Thermus	Deinococci	Thermales	Thermaceae	Thermus	Thermus thermophilus
pfam01909	637596321	hypothetical protein	637000323	Bacteria	Deinococcus-Thermus	Deinococci	Thermales	Thermaceae	Thermus	Thermus thermophilus
pfam05168	637596455	hypothetical protein	637000323	Bacteria	Deinococcus-Thermus	Deinococci	Thermales	Thermaceae	Thermus	Thermus thermophilus
pfam01909	637596456	hypothetical protein	637000323	Bacteria	Deinococcus-Thermus	Deinococci	Thermales	Thermaceae	Thermus	Thermus thermophilus
pfam01909	637609459	predicted nucleotidyltransferase	637000012	Bacteria	Proteobacteria	Betaproteobacteria	Rhodocyclales	Rhodocyclaceae	Aromatoleum	Aromatoleum aromaticum
pfam01934	637609460	hypothetical protein	637000012	Bacteria	Proteobacteria	Betaproteobacteria	Rhodocyclales	Rhodocyclaceae	Aromatoleum	Aromatoleum aromaticum
pfam01934	637616902	hypothetical protein	637000307	Bacteria	Cyanobacteria	unclassified	Synechococcales	Synechococcaceae	Synechococcus	Synechococcus elongatus
pfam01909	637616903	hypothetical protein	637000307	Bacteria	Cyanobacteria	unclassified	Synechococcales	Synechococcaceae	Synechococcus	Synechococcus elongatus
pfam01909	637617133	hypothetical protein	637000307	Bacteria	Cyanobacteria	unclassified	Synechococcales	Synechococcaceae	Synechococcus	Synechococcus elongatus
pfam01934	637617134	hypothetical protein	637000307	Bacteria	Cyanobacteria	unclassified	Synechococcales	Synechococcaceae	Synechococcus	Synechococcus elongatus
pfam01909	637660095	possible nucleotidyltransferase	637000018	Bacteria	Firmicutes	Bacilli	Bacillales	Bacillaceae	Bacillus	Bacillus cereus
pfam01934	637660096	hypothetical protein	637000018	Bacteria	Firmicutes	Bacilli	Bacillales	Bacillaceae	Bacillus	Bacillus cereus
pfam01909	637660720	hypothetical protein	637000244	Bacteria	Proteobacteria	Alphaproteobacteria	Rickettsiales	Rickettsiaceae	Rickettsia	Rickettsia felis
pfam05168	637660721	hypothetical protein	637000244	Bacteria	Proteobacteria	Alphaproteobacteria	Rickettsiales	Rickettsiaceae	Rickettsia	Rickettsia felis
pfam08780	637661122	Nucleotidyltransferase substrate binding protein	637000244	Bacteria	Proteobacteria	Alphaproteobacteria	Rickettsiales	Rickettsiaceae	Rickettsia	Rickettsia felis
pfam01909	637661123	hypothetical protein	637000244	Bacteria	Proteobacteria	Alphaproteobacteria	Rickettsiales	Rickettsiaceae	Rickettsia	Rickettsia felis
pfam05168	637661663	NT (nucleotidyltransferase) domain and HEPN (higher eukarytoes and prokaryotes nucleotide-binding) domain	637000244	Bacteria	Proteobacteria	Alphaproteobacteria	Rickettsiales	Rickettsiaceae	Rickettsia	Rickettsia felis
pfam01909	637661664	NT (nucleotidyltransferase) domain and HEPN (higher eukarytoes and prokaryotes nucleotide-binding) domain	637000244	Bacteria	Proteobacteria	Alphaproteobacteria	Rickettsiales	Rickettsiaceae	Rickettsia	Rickettsia felis
pfam01909	637661974	hypothetical protein	637000125	Bacteria	Proteobacteria	Gammaproteobacteria	Pasteurellales	Pasteurellaceae	Haemophilus	Haemophilus influenzae
pfam08780	637661975	hypothetical protein	637000125	Bacteria	Proteobacteria	Gammaproteobacteria	Pasteurellales	Pasteurellaceae	Haemophilus	Haemophilus influenzae
pfam01934	637737704	Protein of unknown function DUF86	637000194	Bacteria	Proteobacteria	Gammaproteobacteria	Chromatiales	Chromatiaceae	Nitrosococcus	Nitrosococcus oceani
pfam01909	637737705	DNA polymerase, beta-like region	637000194	Bacteria	Proteobacteria	Gammaproteobacteria	Chromatiales	Chromatiaceae	Nitrosococcus	Nitrosococcus oceani
pfam01909	637739014	DNA polymerase, beta-like region	637000194	Bacteria	Proteobacteria	Gammaproteobacteria	Chromatiales	Chromatiaceae	Nitrosococcus	Nitrosococcus oceani
pfam08780	637739015	nucleotidyltransferase substrate-binding protein	637000194	Bacteria	Proteobacteria	Gammaproteobacteria	Chromatiales	Chromatiaceae	Nitrosococcus	Nitrosococcus oceani
pfam01909	637750490	Type I site-specific restriction-modification system R (restriction)	637000204	Bacteria	Proteobacteria	Deltaproteobacteria	Desulfuromonadales	Desulfuromonadaceae	Pelobacter	Pelobacter carbinolicus
pfam08780	637750491	hypothetical protein	637000204	Bacteria	Proteobacteria	Deltaproteobacteria	Desulfuromonadales	Desulfuromonadaceae	Pelobacter	Pelobacter carbinolicus
pfam01909	637752827	nucleotidyltransferase domain protein	637000060	Bacteria	Firmicutes	Clostridia	Thermoanaerobacterales	Thermoanaerobacteraceae	Carboxydothermus	Carboxydothermus hydrogenoformans
pfam01934	637752828	hypothetical protein	637000060	Bacteria	Firmicutes	Clostridia	Thermoanaerobacterales	Thermoanaerobacteraceae	Carboxydothermus	Carboxydothermus hydrogenoformans
pfam08780	637753858	nucleotidyltransferase substrate-binding protein	637000060	Bacteria	Firmicutes	Clostridia	Thermoanaerobacterales	Thermoanaerobacteraceae	Carboxydothermus	Carboxydothermus hydrogenoformans
pfam01909	637753859	nucleotidyltransferase domain protein	637000060	Bacteria	Firmicutes	Clostridia	Thermoanaerobacterales	Thermoanaerobacteraceae	Carboxydothermus	Carboxydothermus hydrogenoformans
pfam05168	637755226	hypothetical protein	637000060	Bacteria	Firmicutes	Clostridia	Thermoanaerobacterales	Thermoanaerobacteraceae	Carboxydothermus	Carboxydothermus hydrogenoformans
pfam01909	637755227	nucleotidyltransferase domain protein	637000060	Bacteria	Firmicutes	Clostridia	Thermoanaerobacterales	Thermoanaerobacteraceae	Carboxydothermus	Carboxydothermus hydrogenoformans
pfam01934	637755266	hypothetical protein	637000060	Bacteria	Firmicutes	Clostridia	Thermoanaerobacterales	Thermoanaerobacteraceae	Carboxydothermus	Carboxydothermus hydrogenoformans
pfam01909	637755267	nucleotidyltransferase family protein	637000060	Bacteria	Firmicutes	Clostridia	Thermoanaerobacterales	Thermoanaerobacteraceae	Carboxydothermus	Carboxydothermus hydrogenoformans
pfam01934	637769851	hypothetical protein	637000205	Bacteria	Chlorobi	Chlorobia	Chlorobiales	Chlorobiaceae	Pelodictyon	Pelodictyon luteolum
pfam01909	637769852	hypothetical protein	637000205	Bacteria	Chlorobi	Chlorobia	Chlorobiales	Chlorobiaceae	Pelodictyon	Pelodictyon luteolum
pfam01909	637772539	hypothetical protein	637000072	Bacteria	Chlorobi	Chlorobia	Chlorobiales	Chlorobiaceae	Chlorobium	Chlorobium chlorochromatii
pfam01934	637772540	hypothetical protein	637000072	Bacteria	Chlorobi	Chlorobia	Chlorobiales	Chlorobiaceae	Chlorobium	Chlorobium chlorochromatii
pfam08780	637773127	nucleotidyltransferase substrate-binding protein	637000072	Bacteria	Chlorobi	Chlorobia	Chlorobiales	Chlorobiaceae	Chlorobium	Chlorobium chlorochromatii
pfam01909	637773128	hypothetical protein	637000072	Bacteria	Chlorobi	Chlorobia	Chlorobiales	Chlorobiaceae	Chlorobium	Chlorobium chlorochromatii
pfam01909	637777492	hypothetical protein	637000119	Bacteria	Proteobacteria	Deltaproteobacteria	Desulfuromonadales	Geobacteraceae	Geobacter	Geobacter metallireducens
pfam05168	637777493	HEPN	637000119	Bacteria	Proteobacteria	Deltaproteobacteria	Desulfuromonadales	Geobacteraceae	Geobacter	Geobacter metallireducens
pfam01909	637777753	DNA polymerase, beta-like region	637000119	Bacteria	Proteobacteria	Deltaproteobacteria	Desulfuromonadales	Geobacteraceae	Geobacter	Geobacter metallireducens
pfam01934	637777754	protein of unknown function DUF86	637000119	Bacteria	Proteobacteria	Deltaproteobacteria	Desulfuromonadales	Geobacteraceae	Geobacter	Geobacter metallireducens
pfam01909	637778598	nucleotidyltransferase	637000119	Bacteria	Proteobacteria	Deltaproteobacteria	Desulfuromonadales	Geobacteraceae	Geobacter	Geobacter metallireducens
pfam01934	637778599	protein of unknown function DUF86	637000119	Bacteria	Proteobacteria	Deltaproteobacteria	Desulfuromonadales	Geobacteraceae	Geobacter	Geobacter metallireducens
pfam01909	637780544	DNA polymerase, beta-like region	637000119	Bacteria	Proteobacteria	Deltaproteobacteria	Desulfuromonadales	Geobacteraceae	Geobacter	Geobacter metallireducens
pfam01934	637780545	protein of unknown function DUF86	637000119	Bacteria	Proteobacteria	Deltaproteobacteria	Desulfuromonadales	Geobacteraceae	Geobacter	Geobacter metallireducens
pfam01934	637798437	hypothetical protein	637000308	Bacteria	Cyanobacteria	unclassified	Synechococcales	Synechococcaceae	Synechococcus	Synechococcus elongatus
pfam01909	637798438	hypothetical protein	637000308	Bacteria	Cyanobacteria	unclassified	Synechococcales	Synechococcaceae	Synechococcus	Synechococcus elongatus
pfam01909	637798680	hypothetical protein	637000308	Bacteria	Cyanobacteria	unclassified	Synechococcales	Synechococcaceae	Synechococcus	Synechococcus elongatus
pfam01934	637798681	hypothetical protein	637000308	Bacteria	Cyanobacteria	unclassified	Synechococcales	Synechococcaceae	Synechococcus	Synechococcus elongatus
pfam01934	637819353	hypothetical protein	637000155	Bacteria	Proteobacteria	Alphaproteobacteria	Rhodospirillales	Rhodospirillaceae	Magnetospirillum	Magnetospirillum magneticum
pfam01909	637819354	Predicted nucleotidyltransferase	637000155	Bacteria	Proteobacteria	Alphaproteobacteria	Rhodospirillales	Rhodospirillaceae	Magnetospirillum	Magnetospirillum magneticum
pfam01934	637822208	hypothetical protein	637000155	Bacteria	Proteobacteria	Alphaproteobacteria	Rhodospirillales	Rhodospirillaceae	Magnetospirillum	Magnetospirillum magneticum
pfam01909	637822209	Predicted nucleotidyltransferase	637000155	Bacteria	Proteobacteria	Alphaproteobacteria	Rhodospirillales	Rhodospirillaceae	Magnetospirillum	Magnetospirillum magneticum
pfam01934	637824030	Protein of unknown function DUF86	637000241	Bacteria	Proteobacteria	Alphaproteobacteria	Rhodospirillales	Rhodospirillaceae	Rhodospirillum	Rhodospirillum rubrum
pfam01909	637824031	DNA polymerase, beta-like region	637000241	Bacteria	Proteobacteria	Alphaproteobacteria	Rhodospirillales	Rhodospirillaceae	Rhodospirillum	Rhodospirillum rubrum
pfam01934	637826389	Protein of unknown function DUF86	637000241	Bacteria	Proteobacteria	Alphaproteobacteria	Rhodospirillales	Rhodospirillaceae	Rhodospirillum	Rhodospirillum rubrum
pfam01909	637826390	DNA polymerase, beta-like region	637000241	Bacteria	Proteobacteria	Alphaproteobacteria	Rhodospirillales	Rhodospirillaceae	Rhodospirillum	Rhodospirillum rubrum
pfam01909	637828115	DNA polymerase, beta-like region	637000167	Bacteria	Firmicutes	Clostridia	Thermoanaerobacterales	Thermoanaerobacteraceae	Moorella	Moorella thermoacetica
pfam01934	637828116	Protein of unknown function DUF86	637000167	Bacteria	Firmicutes	Clostridia	Thermoanaerobacterales	Thermoanaerobacteraceae	Moorella	Moorella thermoacetica
pfam05168	637829496	Protein of unknown function DUF103	637000167	Bacteria	Firmicutes	Clostridia	Thermoanaerobacterales	Thermoanaerobacteraceae	Moorella	Moorella thermoacetica
pfam01909	637829497	DNA polymerase, beta-like region	637000167	Bacteria	Firmicutes	Clostridia	Thermoanaerobacterales	Thermoanaerobacteraceae	Moorella	Moorella thermoacetica
pfam05168	637829506	HEPN	637000167	Bacteria	Firmicutes	Clostridia	Thermoanaerobacterales	Thermoanaerobacteraceae	Moorella	Moorella thermoacetica
pfam01909	637829507	DNA polymerase, beta-like region	637000167	Bacteria	Firmicutes	Clostridia	Thermoanaerobacterales	Thermoanaerobacteraceae	Moorella	Moorella thermoacetica
pfam05168	637843189	Protein of unknown function superfamily	637000250	Bacteria	Bacteroidetes	unclassified	Bacteroidetes Order II. Incertae sedis	Rhodothermaceae	Salinibacter	Salinibacter ruber
pfam01909	637843190	Nucleotidyltransferase domain, putative	637000250	Bacteria	Bacteroidetes	unclassified	Bacteroidetes Order II. Incertae sedis	Rhodothermaceae	Salinibacter	Salinibacter ruber
pfam01909	637843584	nucleotidyltransferase, putative	637000250	Bacteria	Bacteroidetes	unclassified	Bacteroidetes Order II. Incertae sedis	Rhodothermaceae	Salinibacter	Salinibacter ruber
pfam01934	637843585	Protein of unknown function superfamily	637000250	Bacteria	Bacteroidetes	unclassified	Bacteroidetes Order II. Incertae sedis	Rhodothermaceae	Salinibacter	Salinibacter ruber
pfam01909	637843588	nucleotidyltransferase domain protein	637000250	Bacteria	Bacteroidetes	unclassified	Bacteroidetes Order II. Incertae sedis	Rhodothermaceae	Salinibacter	Salinibacter ruber
pfam05168	637843589	HEPN domain, putative	637000250	Bacteria	Bacteroidetes	unclassified	Bacteroidetes Order II. Incertae sedis	Rhodothermaceae	Salinibacter	Salinibacter ruber
pfam01909	637850788	type I restriction enzyme, S subunit	637000347	Bacteria	Proteobacteria	Gammaproteobacteria	Xanthomonadales	Xanthomonadaceae	Xanthomonas	Xanthomonas oryzae
pfam08780	637850789	nucleotidyltransferase	637000347	Bacteria	Proteobacteria	Gammaproteobacteria	Xanthomonadales	Xanthomonadaceae	Xanthomonas	Xanthomonas oryzae
pfam01934	637872472	hypothetical protein	637000313	Bacteria	Cyanobacteria	unclassified	Synechococcales	Synechococcaceae	Synechococcus	Synechococcus sp. JA-3-3Ab
pfam01909	637872473	nucleotidyltransferase domain protein	637000313	Bacteria	Cyanobacteria	unclassified	Synechococcales	Synechococcaceae	Synechococcus	Synechococcus sp. JA-3-3Ab
pfam01909	637877486	DNA polymerase	637000116	Bacteria	Actinobacteria	Actinobacteria	Frankiales	Frankiaceae	Frankia	Frankia casuarinae
pfam01934	637877487	protein of unknown function DUF86	637000116	Bacteria	Actinobacteria	Actinobacteria	Frankiales	Frankiaceae	Frankia	Frankia casuarinae
pfam01909	637879221	DNA polymerase, beta-like region	637000116	Bacteria	Actinobacteria	Actinobacteria	Frankiales	Frankiaceae	Frankia	Frankia casuarinae
pfam01934	637879222	protein of unknown function DUF86	637000116	Bacteria	Actinobacteria	Actinobacteria	Frankiales	Frankiaceae	Frankia	Frankia casuarinae
pfam01909	637879524	DNA polymerase, beta-like region	637000116	Bacteria	Actinobacteria	Actinobacteria	Frankiales	Frankiaceae	Frankia	Frankia casuarinae
pfam01934	637879525	protein of unknown function DUF86	637000116	Bacteria	Actinobacteria	Actinobacteria	Frankiales	Frankiaceae	Frankia	Frankia casuarinae
pfam01909	637882260	DNA polymerase, beta-like region	637000240	Bacteria	Proteobacteria	Alphaproteobacteria	Rhizobiales	Bradyrhizobiaceae	Rhodopseudomonas	Rhodopseudomonas palustris
pfam01934	637882261	Protein of unknown function DUF86	637000240	Bacteria	Proteobacteria	Alphaproteobacteria	Rhizobiales	Bradyrhizobiaceae	Rhodopseudomonas	Rhodopseudomonas palustris
pfam01909	637885441	DNA polymerase, beta-like region	637000240	Bacteria	Proteobacteria	Alphaproteobacteria	Rhizobiales	Bradyrhizobiaceae	Rhodopseudomonas	Rhodopseudomonas palustris
pfam01934	637885442	Protein of unknown function DUF86	637000240	Bacteria	Proteobacteria	Alphaproteobacteria	Rhizobiales	Bradyrhizobiaceae	Rhodopseudomonas	Rhodopseudomonas palustris
pfam01909	637896069	DNA polymerase, beta-like region	637000164	Archaea	Euryarchaeota	Methanomicrobia	Methanomicrobiales	Methanospirillaceae	Methanospirillum	Methanospirillum hungatei
pfam01934	637896070	hypothetical protein	637000164	Archaea	Euryarchaeota	Methanomicrobia	Methanomicrobiales	Methanospirillaceae	Methanospirillum	Methanospirillum hungatei
pfam08780	637896130	Nucleotidyltransferase substrate binding protein, HI0074	637000164	Archaea	Euryarchaeota	Methanomicrobia	Methanomicrobiales	Methanospirillaceae	Methanospirillum	Methanospirillum hungatei
pfam01909	637896131	hypothetical protein	637000164	Archaea	Euryarchaeota	Methanomicrobia	Methanomicrobiales	Methanospirillaceae	Methanospirillum	Methanospirillum hungatei
pfam01909	637896402	DNA polymerase, beta-like region	637000164	Archaea	Euryarchaeota	Methanomicrobia	Methanomicrobiales	Methanospirillaceae	Methanospirillum	Methanospirillum hungatei
pfam01934	637896403	protein of unknown function DUF86	637000164	Archaea	Euryarchaeota	Methanomicrobia	Methanomicrobiales	Methanospirillaceae	Methanospirillum	Methanospirillum hungatei
pfam05168	637897307	HEPN	637000164	Archaea	Euryarchaeota	Methanomicrobia	Methanomicrobiales	Methanospirillaceae	Methanospirillum	Methanospirillum hungatei
pfam01909	637897308	DNA polymerase, beta-like region	637000164	Archaea	Euryarchaeota	Methanomicrobia	Methanomicrobiales	Methanospirillaceae	Methanospirillum	Methanospirillum hungatei
pfam01909	637898031	DNA polymerase, beta-like region	637000164	Archaea	Euryarchaeota	Methanomicrobia	Methanomicrobiales	Methanospirillaceae	Methanospirillum	Methanospirillum hungatei
pfam01934	637898032	protein of unknown function DUF86	637000164	Archaea	Euryarchaeota	Methanomicrobia	Methanomicrobiales	Methanospirillaceae	Methanospirillum	Methanospirillum hungatei
pfam01909	637898316	DNA polymerase, beta-like region	637000164	Archaea	Euryarchaeota	Methanomicrobia	Methanomicrobiales	Methanospirillaceae	Methanospirillum	Methanospirillum hungatei
pfam01934	637898317	protein of unknown function DUF86	637000164	Archaea	Euryarchaeota	Methanomicrobia	Methanomicrobiales	Methanospirillaceae	Methanospirillum	Methanospirillum hungatei
pfam05168	637898670	amidophosphoribosyltransferase (EC 2.4.2.14)	637000164	Archaea	Euryarchaeota	Methanomicrobia	Methanomicrobiales	Methanospirillaceae	Methanospirillum	Methanospirillum hungatei
pfam01909	637898671	DNA polymerase, beta-like region	637000164	Archaea	Euryarchaeota	Methanomicrobia	Methanomicrobiales	Methanospirillaceae	Methanospirillum	Methanospirillum hungatei
pfam01909	637898680	DNA polymerase, beta-like region	637000164	Archaea	Euryarchaeota	Methanomicrobia	Methanomicrobiales	Methanospirillaceae	Methanospirillum	Methanospirillum hungatei
pfam05168	637898681	protein of unknown function DUF103	637000164	Archaea	Euryarchaeota	Methanomicrobia	Methanomicrobiales	Methanospirillaceae	Methanospirillum	Methanospirillum hungatei
pfam01909	637898701	DNA polymerase, beta-like region	637000164	Archaea	Euryarchaeota	Methanomicrobia	Methanomicrobiales	Methanospirillaceae	Methanospirillum	Methanospirillum hungatei
pfam05168	637898702	HEPN	637000164	Archaea	Euryarchaeota	Methanomicrobia	Methanomicrobiales	Methanospirillaceae	Methanospirillum	Methanospirillum hungatei
pfam01934	637912539	hypothetical protein	637000093	Bacteria	Firmicutes	Clostridia	Clostridiales	Peptococcaceae	Desulfitobacterium	Desulfitobacterium hafniense
pfam01909	637912540	hypothetical protein	637000093	Bacteria	Firmicutes	Clostridia	Clostridiales	Peptococcaceae	Desulfitobacterium	Desulfitobacterium hafniense
pfam01934	637912576	hypothetical protein	637000093	Bacteria	Firmicutes	Clostridia	Clostridiales	Peptococcaceae	Desulfitobacterium	Desulfitobacterium hafniense
pfam01909	637912577	hypothetical protein	637000093	Bacteria	Firmicutes	Clostridia	Clostridiales	Peptococcaceae	Desulfitobacterium	Desulfitobacterium hafniense
pfam01909	637923387	DNA polymerase, beta-like region	637000237	Bacteria	Proteobacteria	Alphaproteobacteria	Rhizobiales	Bradyrhizobiaceae	Rhodopseudomonas	Rhodopseudomonas palustris
pfam01934	637923388	protein of unknown function DUF86	637000237	Bacteria	Proteobacteria	Alphaproteobacteria	Rhizobiales	Bradyrhizobiaceae	Rhodopseudomonas	Rhodopseudomonas palustris
pfam01934	637924869	protein of unknown function DUF86	637000237	Bacteria	Proteobacteria	Alphaproteobacteria	Rhizobiales	Bradyrhizobiaceae	Rhodopseudomonas	Rhodopseudomonas palustris
pfam01909	637924870	DNA polymerase, beta-like region	637000237	Bacteria	Proteobacteria	Alphaproteobacteria	Rhizobiales	Bradyrhizobiaceae	Rhodopseudomonas	Rhodopseudomonas palustris
pfam01909	637928014	DNA polymerase, beta-like region	637000237	Bacteria	Proteobacteria	Alphaproteobacteria	Rhizobiales	Bradyrhizobiaceae	Rhodopseudomonas	Rhodopseudomonas palustris
pfam05168	637928015	hypothetical protein	637000237	Bacteria	Proteobacteria	Alphaproteobacteria	Rhizobiales	Bradyrhizobiaceae	Rhodopseudomonas	Rhodopseudomonas palustris
pfam01909	637931301	Nucleotidyltransferase	637000242	Bacteria	Proteobacteria	Alphaproteobacteria	Rickettsiales	Rickettsiaceae	Rickettsia	Rickettsia bellii
pfam08780	637931302	Nucleotidyltransferase substrate binding protein	637000242	Bacteria	Proteobacteria	Alphaproteobacteria	Rickettsiales	Rickettsiaceae	Rickettsia	Rickettsia bellii
pfam01934	637939377	protein of unknown function DUF86	637000165	Bacteria	Proteobacteria	Betaproteobacteria	Nitrosomonadales	Methylophilaceae	Methylobacillus	Methylobacillus flagellatus
pfam01909	637939378	DNA polymerase, beta-like region	637000165	Bacteria	Proteobacteria	Betaproteobacteria	Nitrosomonadales	Methylophilaceae	Methylobacillus	Methylobacillus flagellatus
pfam01934	637944973	protein of unknown function DUF86	637000208	Bacteria	Proteobacteria	Betaproteobacteria	Burkholderiales	Comamonadaceae	Polaromonas	Polaromonas sp. JS666
pfam01909	637944974	DNA polymerase, beta-like region	637000208	Bacteria	Proteobacteria	Betaproteobacteria	Burkholderiales	Comamonadaceae	Polaromonas	Polaromonas sp. JS666
pfam01934	637962118	protein of unknown function DUF86	637000238	Bacteria	Proteobacteria	Alphaproteobacteria	Rhizobiales	Bradyrhizobiaceae	Rhodopseudomonas	Rhodopseudomonas palustris
pfam01909	637962119	DNA polymerase, beta-like region	637000238	Bacteria	Proteobacteria	Alphaproteobacteria	Rhizobiales	Bradyrhizobiaceae	Rhodopseudomonas	Rhodopseudomonas palustris
pfam08780	637966862	Nucleotidyltransferase substrate binding protein, HI0074	637000075	Bacteria	Proteobacteria	Gammaproteobacteria	Oceanospirillales	Halomonadaceae	Chromohalobacter	Chromohalobacter salexigens
pfam01909	637966863	DNA polymerase, beta-like region	637000075	Bacteria	Proteobacteria	Gammaproteobacteria	Oceanospirillales	Halomonadaceae	Chromohalobacter	Chromohalobacter salexigens
pfam01909	637983981	nucleotidyltransferase	637000001	Bacteria	Acidobacteria	Acidobacteriia	Acidobacteriales	Acidobacteriaceae	Candidatus Koribacter	Candidatus Koribacter versatilis
pfam01934	637983982	protein of unknown function DUF86	637000001	Bacteria	Acidobacteria	Acidobacteriia	Acidobacteriales	Acidobacteriaceae	Candidatus Koribacter	Candidatus Koribacter versatilis
pfam01909	638101137	putative Nucleotidyltransferase	637000115	Bacteria	Actinobacteria	Actinobacteria	Frankiales	Frankiaceae	Frankia	Frankia alni
pfam01934	638101138	hypothetical protein	637000115	Bacteria	Actinobacteria	Actinobacteria	Frankiales	Frankiaceae	Frankia	Frankia alni
pfam08780	638113754	hypothetical protein	637000309	Bacteria	Cyanobacteria	unclassified	Synechococcales	Synechococcaceae	Synechococcus	Synechococcus sp. CC9311
pfam01909	638113755	nucleotidyltransferase domain protein	637000309	Bacteria	Cyanobacteria	unclassified	Synechococcales	Synechococcaceae	Synechococcus	Synechococcus sp. CC9311
pfam08780	638130420	nucleotidyltransferase substrate binding protein, HI0074 family protein	637000196	Bacteria	Proteobacteria	Betaproteobacteria	Nitrosomonadales	Nitrosomonadaceae	Nitrosomonas	Nitrosomonas eutropha
pfam01909	638130421	DNA polymerase, beta domain protein region	637000196	Bacteria	Proteobacteria	Betaproteobacteria	Nitrosomonadales	Nitrosomonadaceae	Nitrosomonas	Nitrosomonas eutropha
pfam08780	638137117	nucleotidyltransferase substrate-binding protein, putative	637000316	Bacteria	Firmicutes	Clostridia	Clostridiales	Syntrophomonadaceae	Syntrophomonas	Syntrophomonas wolfei
pfam01909	638137118	hypothetical protein	637000316	Bacteria	Firmicutes	Clostridia	Clostridiales	Syntrophomonadaceae	Syntrophomonas	Syntrophomonas wolfei
pfam01909	638137383	nucleotidyltransferase domain protein	637000316	Bacteria	Firmicutes	Clostridia	Clostridiales	Syntrophomonadaceae	Syntrophomonas	Syntrophomonas wolfei
pfam05168	638137384	protein if unknown function (DUF712) superfamily	637000316	Bacteria	Firmicutes	Clostridia	Clostridiales	Syntrophomonadaceae	Syntrophomonas	Syntrophomonas wolfei
pfam01909	638137432	nucleotidyltransferase family protein	637000316	Bacteria	Firmicutes	Clostridia	Clostridiales	Syntrophomonadaceae	Syntrophomonas	Syntrophomonas wolfei
pfam01934	638137433	hypothetical protein	637000316	Bacteria	Firmicutes	Clostridia	Clostridiales	Syntrophomonadaceae	Syntrophomonas	Syntrophomonas wolfei
pfam01909	638137482	hypothetical protein	637000316	Bacteria	Firmicutes	Clostridia	Clostridiales	Syntrophomonadaceae	Syntrophomonas	Syntrophomonas wolfei
pfam01934	638137483	hypothetical protein	637000316	Bacteria	Firmicutes	Clostridia	Clostridiales	Syntrophomonadaceae	Syntrophomonas	Syntrophomonas wolfei
pfam01909	638137972	hypothetical protein	637000316	Bacteria	Firmicutes	Clostridia	Clostridiales	Syntrophomonadaceae	Syntrophomonas	Syntrophomonas wolfei
pfam01934	638137973	hypothetical protein	637000316	Bacteria	Firmicutes	Clostridia	Clostridiales	Syntrophomonadaceae	Syntrophomonas	Syntrophomonas wolfei
pfam01934	638138171	hypothetical protein	637000316	Bacteria	Firmicutes	Clostridia	Clostridiales	Syntrophomonadaceae	Syntrophomonas	Syntrophomonas wolfei
pfam01909	638138172	hypothetical protein	637000316	Bacteria	Firmicutes	Clostridia	Clostridiales	Syntrophomonadaceae	Syntrophomonas	Syntrophomonas wolfei
pfam01909	638138605	hypothetical protein	637000316	Bacteria	Firmicutes	Clostridia	Clostridiales	Syntrophomonadaceae	Syntrophomonas	Syntrophomonas wolfei
pfam01934	638138606	hypothetical protein	637000316	Bacteria	Firmicutes	Clostridia	Clostridiales	Syntrophomonadaceae	Syntrophomonas	Syntrophomonas wolfei
pfam01934	638154812	unknown	638154510	Archaea	Euryarchaeota	Methanobacteria	Methanobacteriales	Methanobacteriaceae	Methanothermobacter	Methanothermobacter thermautotrophicus
pfam01909	638154813	unknown	638154510	Archaea	Euryarchaeota	Methanobacteria	Methanobacteriales	Methanobacteriaceae	Methanothermobacter	Methanothermobacter thermautotrophicus
pfam01909	638154921	unknown	638154510	Archaea	Euryarchaeota	Methanobacteria	Methanobacteriales	Methanobacteriaceae	Methanothermobacter	Methanothermobacter thermautotrophicus
pfam01934	638154922	hypothetical protein	638154510	Archaea	Euryarchaeota	Methanobacteria	Methanobacteriales	Methanobacteriaceae	Methanothermobacter	Methanothermobacter thermautotrophicus
pfam01934	638154979	unknown	638154510	Archaea	Euryarchaeota	Methanobacteria	Methanobacteriales	Methanobacteriaceae	Methanothermobacter	Methanothermobacter thermautotrophicus
pfam01909	638154980	unknown	638154510	Archaea	Euryarchaeota	Methanobacteria	Methanobacteriales	Methanobacteriaceae	Methanothermobacter	Methanothermobacter thermautotrophicus
pfam05168	638156802	conserved hypothetical protein	638154502	Archaea	Euryarchaeota	Archaeoglobi	Archaeoglobales	Archaeoglobaceae	Archaeoglobus	Archaeoglobus fulgidus
pfam01909	638156803	conserved hypothetical protein	638154502	Archaea	Euryarchaeota	Archaeoglobi	Archaeoglobales	Archaeoglobaceae	Archaeoglobus	Archaeoglobus fulgidus
pfam05168	638157113	conserved hypothetical protein	638154502	Archaea	Euryarchaeota	Archaeoglobi	Archaeoglobales	Archaeoglobaceae	Archaeoglobus	Archaeoglobus fulgidus
pfam01909	638157114	conserved hypothetical protein	638154502	Archaea	Euryarchaeota	Archaeoglobi	Archaeoglobales	Archaeoglobaceae	Archaeoglobus	Archaeoglobus fulgidus
pfam01934	638157486	conserved hypothetical protein	638154502	Archaea	Euryarchaeota	Archaeoglobi	Archaeoglobales	Archaeoglobaceae	Archaeoglobus	Archaeoglobus fulgidus
pfam01909	638157487	conserved hypothetical protein	638154502	Archaea	Euryarchaeota	Archaeoglobi	Archaeoglobales	Archaeoglobaceae	Archaeoglobus	Archaeoglobus fulgidus
pfam05168	638158149	A. fulgidus predicted coding region AF1585	638154502	Archaea	Euryarchaeota	Archaeoglobi	Archaeoglobales	Archaeoglobaceae	Archaeoglobus	Archaeoglobus fulgidus
pfam01909	638158150	A. fulgidus predicted coding region AF1586	638154502	Archaea	Euryarchaeota	Archaeoglobi	Archaeoglobales	Archaeoglobaceae	Archaeoglobus	Archaeoglobus fulgidus
pfam01909	638158177	conserved hypothetical protein	638154502	Archaea	Euryarchaeota	Archaeoglobi	Archaeoglobales	Archaeoglobaceae	Archaeoglobus	Archaeoglobus fulgidus
pfam05168	638158178	conserved hypothetical protein	638154502	Archaea	Euryarchaeota	Archaeoglobi	Archaeoglobales	Archaeoglobaceae	Archaeoglobus	Archaeoglobus fulgidus
pfam01909	638158898	conserved hypothetical protein	638154502	Archaea	Euryarchaeota	Archaeoglobi	Archaeoglobales	Archaeoglobaceae	Archaeoglobus	Archaeoglobus fulgidus
pfam05168	638158899	conserved hypothetical protein	638154502	Archaea	Euryarchaeota	Archaeoglobi	Archaeoglobales	Archaeoglobaceae	Archaeoglobus	Archaeoglobus fulgidus
pfam01909	638159036	conserved hypothetical protein	638154502	Archaea	Euryarchaeota	Archaeoglobi	Archaeoglobales	Archaeoglobaceae	Archaeoglobus	Archaeoglobus fulgidus
pfam01934	638159037	conserved hypothetical protein	638154502	Archaea	Euryarchaeota	Archaeoglobi	Archaeoglobales	Archaeoglobaceae	Archaeoglobus	Archaeoglobus fulgidus
pfam01909	638162377	Hypothetical protein	638154518	Archaea	Crenarchaeota	Thermoprotei	Sulfolobales	Sulfolobaceae	Saccharolobus	Saccharolobus solfataricus
pfam05168	638162378	Conserved hypothetical protein	638154518	Archaea	Crenarchaeota	Thermoprotei	Sulfolobales	Sulfolobaceae	Saccharolobus	Saccharolobus solfataricus
pfam01909	638162462	Conserved hypothetical protein	638154518	Archaea	Crenarchaeota	Thermoprotei	Sulfolobales	Sulfolobaceae	Saccharolobus	Saccharolobus solfataricus
pfam05168	638162463	Conserved hypothetical protein	638154518	Archaea	Crenarchaeota	Thermoprotei	Sulfolobales	Sulfolobaceae	Saccharolobus	Saccharolobus solfataricus
pfam05168	638162694	Hypothetical protein	638154518	Archaea	Crenarchaeota	Thermoprotei	Sulfolobales	Sulfolobaceae	Saccharolobus	Saccharolobus solfataricus
pfam01909	638162695	Conserved hypothetical protein	638154518	Archaea	Crenarchaeota	Thermoprotei	Sulfolobales	Sulfolobaceae	Saccharolobus	Saccharolobus solfataricus
pfam01909	638162867	Conserved hypothetical protein	638154518	Archaea	Crenarchaeota	Thermoprotei	Sulfolobales	Sulfolobaceae	Saccharolobus	Saccharolobus solfataricus
pfam05168	638162868	Conserved hypothetical protein	638154518	Archaea	Crenarchaeota	Thermoprotei	Sulfolobales	Sulfolobaceae	Saccharolobus	Saccharolobus solfataricus
pfam01909	638162899	Hypothetical protein	638154518	Archaea	Crenarchaeota	Thermoprotei	Sulfolobales	Sulfolobaceae	Saccharolobus	Saccharolobus solfataricus
pfam05168	638162900	Conserved hypothetical protein	638154518	Archaea	Crenarchaeota	Thermoprotei	Sulfolobales	Sulfolobaceae	Saccharolobus	Saccharolobus solfataricus
pfam05168	638163064	Conserved hypothetical protein	638154518	Archaea	Crenarchaeota	Thermoprotei	Sulfolobales	Sulfolobaceae	Saccharolobus	Saccharolobus solfataricus
pfam01909	638163065	Conserved hypothetical protein	638154518	Archaea	Crenarchaeota	Thermoprotei	Sulfolobales	Sulfolobaceae	Saccharolobus	Saccharolobus solfataricus
pfam05168	638163341	Conserved hypothetical protein	638154518	Archaea	Crenarchaeota	Thermoprotei	Sulfolobales	Sulfolobaceae	Saccharolobus	Saccharolobus solfataricus
pfam01909	638163342	Hypothetical protein	638154518	Archaea	Crenarchaeota	Thermoprotei	Sulfolobales	Sulfolobaceae	Saccharolobus	Saccharolobus solfataricus
pfam01909	638163736	Conserved hypothetical protein	638154518	Archaea	Crenarchaeota	Thermoprotei	Sulfolobales	Sulfolobaceae	Saccharolobus	Saccharolobus solfataricus
pfam05168	638163737	Conserved hypothetical protein	638154518	Archaea	Crenarchaeota	Thermoprotei	Sulfolobales	Sulfolobaceae	Saccharolobus	Saccharolobus solfataricus
pfam05168	638163982	Hypothetical protein	638154518	Archaea	Crenarchaeota	Thermoprotei	Sulfolobales	Sulfolobaceae	Saccharolobus	Saccharolobus solfataricus
pfam01909	638163983	nucleotidyltransferase	638154518	Archaea	Crenarchaeota	Thermoprotei	Sulfolobales	Sulfolobaceae	Saccharolobus	Saccharolobus solfataricus
pfam01909	638164663	nucleotidyltransferase	638154509	Archaea	Euryarchaeota	Methanomicrobia	Methanosarcinales	Methanosarcinaceae	Methanosarcina	Methanosarcina mazei
pfam01934	638164664	hypothetical nucleotidyltransferase	638154509	Archaea	Euryarchaeota	Methanomicrobia	Methanosarcinales	Methanosarcinaceae	Methanosarcina	Methanosarcina mazei
pfam01909	638165674	nucleotidyltransferase	638154509	Archaea	Euryarchaeota	Methanomicrobia	Methanosarcinales	Methanosarcinaceae	Methanosarcina	Methanosarcina mazei
pfam01934	638165675	conserved protein	638154509	Archaea	Euryarchaeota	Methanomicrobia	Methanosarcinales	Methanosarcinaceae	Methanosarcina	Methanosarcina mazei
pfam01909	638165677	nucleotidyltransferase	638154509	Archaea	Euryarchaeota	Methanomicrobia	Methanosarcinales	Methanosarcinaceae	Methanosarcina	Methanosarcina mazei
pfam01934	638165678	hypothetical nucleotidyltransferase	638154509	Archaea	Euryarchaeota	Methanomicrobia	Methanosarcinales	Methanosarcinaceae	Methanosarcina	Methanosarcina mazei
pfam01909	638167031	nucleotidyltransferase	638154509	Archaea	Euryarchaeota	Methanomicrobia	Methanosarcinales	Methanosarcinaceae	Methanosarcina	Methanosarcina mazei
pfam01934	638167032	hypothetical protein	638154509	Archaea	Euryarchaeota	Methanomicrobia	Methanosarcinales	Methanosarcinaceae	Methanosarcina	Methanosarcina mazei
pfam01934	638167175	nucleotidyltransferase	638154509	Archaea	Euryarchaeota	Methanomicrobia	Methanosarcinales	Methanosarcinaceae	Methanosarcina	Methanosarcina mazei
pfam01909	638167176	nucleotidyltransferase	638154509	Archaea	Euryarchaeota	Methanomicrobia	Methanosarcinales	Methanosarcinaceae	Methanosarcina	Methanosarcina mazei
pfam01909	638169177	Predicted nucleotidyltransferase of the DNA polymerase beta superfamily	638154507	Archaea	Euryarchaeota	Methanopyri	Methanopyrales	Methanopyraceae	Methanopyrus	Methanopyrus kandleri
pfam05168	638169178	Uncharacterized conserved protein	638154507	Archaea	Euryarchaeota	Methanopyri	Methanopyrales	Methanopyraceae	Methanopyrus	Methanopyrus kandleri
pfam05168	638169333	Uncharacterized conserved protein	638154507	Archaea	Euryarchaeota	Methanopyri	Methanopyrales	Methanopyraceae	Methanopyrus	Methanopyrus kandleri
pfam01909	638169334	Predicted nucleotidyltransferase of the DNA polymerase beta family	638154507	Archaea	Euryarchaeota	Methanopyri	Methanopyrales	Methanopyraceae	Methanopyrus	Methanopyrus kandleri
pfam05168	638169807	conserved hypothetical protein	638154513	Archaea	Crenarchaeota	Thermoprotei	Thermoproteales	Thermoproteaceae	Pyrobaculum	Pyrobaculum aerophilum
pfam01909	638169808	hypothetical protein	638154513	Archaea	Crenarchaeota	Thermoprotei	Thermoproteales	Thermoproteaceae	Pyrobaculum	Pyrobaculum aerophilum
pfam01934	638169892	conserved hypothetical protein	638154513	Archaea	Crenarchaeota	Thermoprotei	Thermoproteales	Thermoproteaceae	Pyrobaculum	Pyrobaculum aerophilum
pfam01909	638169893	paREP11	638154513	Archaea	Crenarchaeota	Thermoprotei	Thermoproteales	Thermoproteaceae	Pyrobaculum	Pyrobaculum aerophilum
pfam01909	638169894	hypothetical protein	638154513	Archaea	Crenarchaeota	Thermoprotei	Thermoproteales	Thermoproteaceae	Pyrobaculum	Pyrobaculum aerophilum
pfam05168	638169895	conserved hypothetical protein	638154513	Archaea	Crenarchaeota	Thermoprotei	Thermoproteales	Thermoproteaceae	Pyrobaculum	Pyrobaculum aerophilum
pfam05168	638170406	conserved hypothetical protein	638154513	Archaea	Crenarchaeota	Thermoprotei	Thermoproteales	Thermoproteaceae	Pyrobaculum	Pyrobaculum aerophilum
pfam01909	638170407	conserved hypothetical protein	638154513	Archaea	Crenarchaeota	Thermoprotei	Thermoproteales	Thermoproteaceae	Pyrobaculum	Pyrobaculum aerophilum
pfam01909	638170585	conserved hypothetical protein	638154513	Archaea	Crenarchaeota	Thermoprotei	Thermoproteales	Thermoproteaceae	Pyrobaculum	Pyrobaculum aerophilum
pfam05168	638170586	conserved hypothetical protein	638154513	Archaea	Crenarchaeota	Thermoprotei	Thermoproteales	Thermoproteaceae	Pyrobaculum	Pyrobaculum aerophilum
pfam05168	638170694	conserved hypothetical protein	638154513	Archaea	Crenarchaeota	Thermoprotei	Thermoproteales	Thermoproteaceae	Pyrobaculum	Pyrobaculum aerophilum
pfam01909	638170695	conserved within P. aerophilum part 1, authentic frameshift	638154513	Archaea	Crenarchaeota	Thermoprotei	Thermoproteales	Thermoproteaceae	Pyrobaculum	Pyrobaculum aerophilum
pfam05168	638170700	conserved hypothetical protein, authentic frameshift	638154513	Archaea	Crenarchaeota	Thermoprotei	Thermoproteales	Thermoproteaceae	Pyrobaculum	Pyrobaculum aerophilum
pfam01909	638170701	conserved hypothetical protein	638154513	Archaea	Crenarchaeota	Thermoprotei	Thermoproteales	Thermoproteaceae	Pyrobaculum	Pyrobaculum aerophilum
pfam01909	638171120	conserved hypothetical protein	638154513	Archaea	Crenarchaeota	Thermoprotei	Thermoproteales	Thermoproteaceae	Pyrobaculum	Pyrobaculum aerophilum
pfam05168	638171121	conserved hypothetical protein	638154513	Archaea	Crenarchaeota	Thermoprotei	Thermoproteales	Thermoproteaceae	Pyrobaculum	Pyrobaculum aerophilum
pfam05168	638171127	conserved hypothetical protein	638154513	Archaea	Crenarchaeota	Thermoprotei	Thermoproteales	Thermoproteaceae	Pyrobaculum	Pyrobaculum aerophilum
pfam01909	638171128	conserved hypothetical protein	638154513	Archaea	Crenarchaeota	Thermoprotei	Thermoproteales	Thermoproteaceae	Pyrobaculum	Pyrobaculum aerophilum
pfam01934	638171159	paREP11	638154513	Archaea	Crenarchaeota	Thermoprotei	Thermoproteales	Thermoproteaceae	Pyrobaculum	Pyrobaculum aerophilum
pfam01909	638171160	conserved hypothetical protein	638154513	Archaea	Crenarchaeota	Thermoprotei	Thermoproteales	Thermoproteaceae	Pyrobaculum	Pyrobaculum aerophilum
pfam05168	638171611	conserved hypothetical protein	638154513	Archaea	Crenarchaeota	Thermoprotei	Thermoproteales	Thermoproteaceae	Pyrobaculum	Pyrobaculum aerophilum
pfam01909	638171612	conserved hypothetical protein	638154513	Archaea	Crenarchaeota	Thermoprotei	Thermoproteales	Thermoproteaceae	Pyrobaculum	Pyrobaculum aerophilum
pfam05168	638171775	conserved hypothetical protein	638154513	Archaea	Crenarchaeota	Thermoprotei	Thermoproteales	Thermoproteaceae	Pyrobaculum	Pyrobaculum aerophilum
pfam01909	638171776	conserved hypothetical protein	638154513	Archaea	Crenarchaeota	Thermoprotei	Thermoproteales	Thermoproteaceae	Pyrobaculum	Pyrobaculum aerophilum
pfam05168	638173499	hypothetical protein	638154515	Archaea	Euryarchaeota	Thermococci	Thermococcales	Thermococcaceae	Pyrococcus	Pyrococcus furiosus
pfam01909	638173500	hypothetical protein	638154515	Archaea	Euryarchaeota	Thermococci	Thermococcales	Thermococcaceae	Pyrococcus	Pyrococcus furiosus
pfam01909	638174829	nucleotidyltransferase	638154508	Archaea	Euryarchaeota	Methanomicrobia	Methanosarcinales	Methanosarcinaceae	Methanosarcina	Methanosarcina acetivorans
pfam01934	638174830	conserved hypothetical protein	638154508	Archaea	Euryarchaeota	Methanomicrobia	Methanosarcinales	Methanosarcinaceae	Methanosarcina	Methanosarcina acetivorans
pfam01909	638174831	nucleotidyltransferase	638154508	Archaea	Euryarchaeota	Methanomicrobia	Methanosarcinales	Methanosarcinaceae	Methanosarcina	Methanosarcina acetivorans
pfam01909	638175515	nucleotidyltransferase	638154508	Archaea	Euryarchaeota	Methanomicrobia	Methanosarcinales	Methanosarcinaceae	Methanosarcina	Methanosarcina acetivorans
pfam01934	638175516	conserved hypothetical protein	638154508	Archaea	Euryarchaeota	Methanomicrobia	Methanosarcinales	Methanosarcinaceae	Methanosarcina	Methanosarcina acetivorans
pfam01909	638176062	nucleotidyltransferase	638154508	Archaea	Euryarchaeota	Methanomicrobia	Methanosarcinales	Methanosarcinaceae	Methanosarcina	Methanosarcina acetivorans
pfam01934	638176063	conserved hypothetical protein	638154508	Archaea	Euryarchaeota	Methanomicrobia	Methanosarcinales	Methanosarcinaceae	Methanosarcina	Methanosarcina acetivorans
pfam01934	638176643	conserved hypothetical protein	638154508	Archaea	Euryarchaeota	Methanomicrobia	Methanosarcinales	Methanosarcinaceae	Methanosarcina	Methanosarcina acetivorans
pfam01909	638176644	conserved hypothetical protein	638154508	Archaea	Euryarchaeota	Methanomicrobia	Methanosarcinales	Methanosarcinaceae	Methanosarcina	Methanosarcina acetivorans
pfam01934	638176928	conserved hypothetical protein	638154508	Archaea	Euryarchaeota	Methanomicrobia	Methanosarcinales	Methanosarcinaceae	Methanosarcina	Methanosarcina acetivorans
pfam01909	638176929	nucleotidyltransferase	638154508	Archaea	Euryarchaeota	Methanomicrobia	Methanosarcinales	Methanosarcinaceae	Methanosarcina	Methanosarcina acetivorans
pfam05168	638177427	predicted protein	638154508	Archaea	Euryarchaeota	Methanomicrobia	Methanosarcinales	Methanosarcinaceae	Methanosarcina	Methanosarcina acetivorans
pfam01909	638177428	transcriptional regulator, ArsR family	638154508	Archaea	Euryarchaeota	Methanomicrobia	Methanosarcinales	Methanosarcinaceae	Methanosarcina	Methanosarcina acetivorans
pfam01909	638179221	hypothetical protein	638154508	Archaea	Euryarchaeota	Methanomicrobia	Methanosarcinales	Methanosarcinaceae	Methanosarcina	Methanosarcina acetivorans
pfam01934	638179222	conserved hypothetical protein	638154508	Archaea	Euryarchaeota	Methanomicrobia	Methanosarcinales	Methanosarcinaceae	Methanosarcina	Methanosarcina acetivorans
pfam01934	638179318	conserved hypothetical protein	638154508	Archaea	Euryarchaeota	Methanomicrobia	Methanosarcinales	Methanosarcinaceae	Methanosarcina	Methanosarcina acetivorans
pfam01909	638179319	nucleotidyltransferase	638154508	Archaea	Euryarchaeota	Methanomicrobia	Methanosarcinales	Methanosarcinaceae	Methanosarcina	Methanosarcina acetivorans
pfam05168	638192192	58aa long conserved hypothetical protein	638154519	Archaea	Crenarchaeota	Thermoprotei	Sulfolobales	Sulfolobaceae	Sulfurisphaera	Sulfurisphaera tokodaii
pfam01909	638192193	93aa long conserved hypothetical protein	638154519	Archaea	Crenarchaeota	Thermoprotei	Sulfolobales	Sulfolobaceae	Sulfurisphaera	Sulfurisphaera tokodaii
pfam01909	638192914	113aa long conserved hypothetical protein	638154519	Archaea	Crenarchaeota	Thermoprotei	Sulfolobales	Sulfolobaceae	Sulfurisphaera	Sulfurisphaera tokodaii
pfam05168	638192915	123aa long conserved hypothetical protein	638154519	Archaea	Crenarchaeota	Thermoprotei	Sulfolobales	Sulfolobaceae	Sulfurisphaera	Sulfurisphaera tokodaii
pfam05168	638192947	122aa long conserved hypothetical protein	638154519	Archaea	Crenarchaeota	Thermoprotei	Sulfolobales	Sulfolobaceae	Sulfurisphaera	Sulfurisphaera tokodaii
pfam01909	638192948	117aa long conserved hypothetical protein	638154519	Archaea	Crenarchaeota	Thermoprotei	Sulfolobales	Sulfolobaceae	Sulfurisphaera	Sulfurisphaera tokodaii
pfam01909	638193009	99aa long conserved hypothetical protein	638154519	Archaea	Crenarchaeota	Thermoprotei	Sulfolobales	Sulfolobaceae	Sulfurisphaera	Sulfurisphaera tokodaii
pfam05168	638193010	144aa long conserved hypothetical protein	638154519	Archaea	Crenarchaeota	Thermoprotei	Sulfolobales	Sulfolobaceae	Sulfurisphaera	Sulfurisphaera tokodaii
pfam05168	638193014	125aa long conserved hypothetical protein	638154519	Archaea	Crenarchaeota	Thermoprotei	Sulfolobales	Sulfolobaceae	Sulfurisphaera	Sulfurisphaera tokodaii
pfam01909	638193015	107aa long conserved hypothetical protein	638154519	Archaea	Crenarchaeota	Thermoprotei	Sulfolobales	Sulfolobaceae	Sulfurisphaera	Sulfurisphaera tokodaii
pfam01909	638193052	134aa long hypothetical protein	638154519	Archaea	Crenarchaeota	Thermoprotei	Sulfolobales	Sulfolobaceae	Sulfurisphaera	Sulfurisphaera tokodaii
pfam01934	638193053	138aa long conserved hypothetical protein	638154519	Archaea	Crenarchaeota	Thermoprotei	Sulfolobales	Sulfolobaceae	Sulfurisphaera	Sulfurisphaera tokodaii
pfam01909	638193057	117aa long conserved hypothetical protein	638154519	Archaea	Crenarchaeota	Thermoprotei	Sulfolobales	Sulfolobaceae	Sulfurisphaera	Sulfurisphaera tokodaii
pfam05168	638193058	111aa long conserved hypothetical protein	638154519	Archaea	Crenarchaeota	Thermoprotei	Sulfolobales	Sulfolobaceae	Sulfurisphaera	Sulfurisphaera tokodaii
pfam05168	638193059	122aa long conserved hypothetical protein	638154519	Archaea	Crenarchaeota	Thermoprotei	Sulfolobales	Sulfolobaceae	Sulfurisphaera	Sulfurisphaera tokodaii
pfam01909	638193060	114aa long conserved hypothetical protein	638154519	Archaea	Crenarchaeota	Thermoprotei	Sulfolobales	Sulfolobaceae	Sulfurisphaera	Sulfurisphaera tokodaii
pfam05168	638193061	141aa long conserved hypothetical protein	638154519	Archaea	Crenarchaeota	Thermoprotei	Sulfolobales	Sulfolobaceae	Sulfurisphaera	Sulfurisphaera tokodaii
pfam01909	638193062	hypothetic protein	638154519	Archaea	Crenarchaeota	Thermoprotei	Sulfolobales	Sulfolobaceae	Sulfurisphaera	Sulfurisphaera tokodaii
pfam01909	638193067	106aa long conserved hypothetical protein	638154519	Archaea	Crenarchaeota	Thermoprotei	Sulfolobales	Sulfolobaceae	Sulfurisphaera	Sulfurisphaera tokodaii
pfam05168	638193068	130aa long conserved hypothetical protein	638154519	Archaea	Crenarchaeota	Thermoprotei	Sulfolobales	Sulfolobaceae	Sulfurisphaera	Sulfurisphaera tokodaii
pfam05168	638193168	124aa long conserved hypothetical protein	638154519	Archaea	Crenarchaeota	Thermoprotei	Sulfolobales	Sulfolobaceae	Sulfurisphaera	Sulfurisphaera tokodaii
pfam01909	638193169	predicted nucleotidyltransferase	638154519	Archaea	Crenarchaeota	Thermoprotei	Sulfolobales	Sulfolobaceae	Sulfurisphaera	Sulfurisphaera tokodaii
pfam05168	638193390	118aa long conserved hypothetical protein	638154519	Archaea	Crenarchaeota	Thermoprotei	Sulfolobales	Sulfolobaceae	Sulfurisphaera	Sulfurisphaera tokodaii
pfam01909	638193391	144aa long hypothetical protein	638154519	Archaea	Crenarchaeota	Thermoprotei	Sulfolobales	Sulfolobaceae	Sulfurisphaera	Sulfurisphaera tokodaii
pfam05168	638193453	125aa long conserved hypothetical protein	638154519	Archaea	Crenarchaeota	Thermoprotei	Sulfolobales	Sulfolobaceae	Sulfurisphaera	Sulfurisphaera tokodaii
pfam01909	638193454	128aa long conserved hypothetical protein	638154519	Archaea	Crenarchaeota	Thermoprotei	Sulfolobales	Sulfolobaceae	Sulfurisphaera	Sulfurisphaera tokodaii
pfam01909	638193970	118aa long conserved hypothetical protein	638154519	Archaea	Crenarchaeota	Thermoprotei	Sulfolobales	Sulfolobaceae	Sulfurisphaera	Sulfurisphaera tokodaii
pfam05168	638193971	130aa long conserved hypothetical protein	638154519	Archaea	Crenarchaeota	Thermoprotei	Sulfolobales	Sulfolobaceae	Sulfurisphaera	Sulfurisphaera tokodaii
pfam01909	638194124	nucleotidyltransferase	638154519	Archaea	Crenarchaeota	Thermoprotei	Sulfolobales	Sulfolobaceae	Sulfurisphaera	Sulfurisphaera tokodaii
pfam05168	638194125	145aa long conserved hypothetical protein	638154519	Archaea	Crenarchaeota	Thermoprotei	Sulfolobales	Sulfolobaceae	Sulfurisphaera	Sulfurisphaera tokodaii
pfam01909	638194187	108aa long hypothetical protein	638154519	Archaea	Crenarchaeota	Thermoprotei	Sulfolobales	Sulfolobaceae	Sulfurisphaera	Sulfurisphaera tokodaii
pfam05168	638194188	137aa long conserved hypothetical protein	638154519	Archaea	Crenarchaeota	Thermoprotei	Sulfolobales	Sulfolobaceae	Sulfurisphaera	Sulfurisphaera tokodaii
pfam01909	638194982	hypothetic protein	638154519	Archaea	Crenarchaeota	Thermoprotei	Sulfolobales	Sulfolobaceae	Sulfurisphaera	Sulfurisphaera tokodaii
pfam05168	638194983	139aa long conserved hypothetical protein	638154519	Archaea	Crenarchaeota	Thermoprotei	Sulfolobales	Sulfolobaceae	Sulfurisphaera	Sulfurisphaera tokodaii
pfam05168	638195083	conserved hypothetical protein	638154519	Archaea	Crenarchaeota	Thermoprotei	Sulfolobales	Sulfolobaceae	Sulfurisphaera	Sulfurisphaera tokodaii
pfam01909	638195084	nucleotidyltransferase	638154519	Archaea	Crenarchaeota	Thermoprotei	Sulfolobales	Sulfolobaceae	Sulfurisphaera	Sulfurisphaera tokodaii
pfam05168	638198891	conserved Archaeal protein	638154517	Archaea	Crenarchaeota	Thermoprotei	Sulfolobales	Sulfolobaceae	Sulfolobus	Sulfolobus acidocaldarius
pfam01909	638198892	conserved protein	638154517	Archaea	Crenarchaeota	Thermoprotei	Sulfolobales	Sulfolobaceae	Sulfolobus	Sulfolobus acidocaldarius
pfam01909	638199307	hypothetical protein	638154514	Archaea	Euryarchaeota	Thermococci	Thermococcales	Thermococcaceae	Pyrococcus	Pyrococcus abyssi
pfam01934	638199308	hypothetical protein	638154514	Archaea	Euryarchaeota	Thermococci	Thermococcales	Thermococcaceae	Pyrococcus	Pyrococcus abyssi
pfam01934	638200686	hypothetical protein	638154514	Archaea	Euryarchaeota	Thermococci	Thermococcales	Thermococcaceae	Pyrococcus	Pyrococcus abyssi
pfam01909	638200687	hypothetical protein	638154514	Archaea	Euryarchaeota	Thermococci	Thermococcales	Thermococcaceae	Pyrococcus	Pyrococcus abyssi
pfam05168	638200789	hypothetical protein	638154514	Archaea	Euryarchaeota	Thermococci	Thermococcales	Thermococcaceae	Pyrococcus	Pyrococcus abyssi
pfam01909	638200790	hypothetical protein	638154514	Archaea	Euryarchaeota	Thermococci	Thermococcales	Thermococcaceae	Pyrococcus	Pyrococcus abyssi
pfam05168	638200791	hypothetical protein	638154514	Archaea	Euryarchaeota	Thermococci	Thermococcales	Thermococcaceae	Pyrococcus	Pyrococcus abyssi
pfam01909	638200792	hypothetical protein	638154514	Archaea	Euryarchaeota	Thermococci	Thermococcales	Thermococcaceae	Pyrococcus	Pyrococcus abyssi
pfam01934	638201407	hypothetical protein	638154505	Archaea	Euryarchaeota	Methanococci	Methanococcales	Methanocaldococcaceae	Methanocaldococcus	Methanocaldococcus jannaschii
pfam01909	638201408	hypothetical protein	638154505	Archaea	Euryarchaeota	Methanococci	Methanococcales	Methanocaldococcaceae	Methanocaldococcus	Methanocaldococcus jannaschii
pfam01934	638201409	hypothetical protein	638154505	Archaea	Euryarchaeota	Methanococci	Methanococcales	Methanocaldococcaceae	Methanocaldococcus	Methanocaldococcus jannaschii
pfam01909	638201410	hypothetical protein	638154505	Archaea	Euryarchaeota	Methanococci	Methanococcales	Methanocaldococcaceae	Methanocaldococcus	Methanocaldococcus jannaschii
pfam01909	638201428	hypothetical protein	638154505	Archaea	Euryarchaeota	Methanococci	Methanococcales	Methanocaldococcaceae	Methanocaldococcus	Methanocaldococcus jannaschii
pfam05168	638201429	hypothetical protein	638154505	Archaea	Euryarchaeota	Methanococci	Methanococcales	Methanocaldococcaceae	Methanocaldococcus	Methanocaldococcus jannaschii
pfam01934	638201744	hypothetical protein	638154505	Archaea	Euryarchaeota	Methanococci	Methanococcales	Methanocaldococcaceae	Methanocaldococcus	Methanocaldococcus jannaschii
pfam01909	638201745	hypothetical protein	638154505	Archaea	Euryarchaeota	Methanococci	Methanococcales	Methanocaldococcaceae	Methanocaldococcus	Methanocaldococcus jannaschii
pfam01909	638201926	hypothetical protein	638154505	Archaea	Euryarchaeota	Methanococci	Methanococcales	Methanocaldococcaceae	Methanocaldococcus	Methanocaldococcus jannaschii
pfam05168	638201927	hypothetical protein	638154505	Archaea	Euryarchaeota	Methanococci	Methanococcales	Methanocaldococcaceae	Methanocaldococcus	Methanocaldococcus jannaschii
pfam01909	638202588	hypothetical protein	638154505	Archaea	Euryarchaeota	Methanococci	Methanococcales	Methanocaldococcaceae	Methanocaldococcus	Methanocaldococcus jannaschii
pfam01934	638202589	hypothetical protein	638154505	Archaea	Euryarchaeota	Methanococci	Methanococcales	Methanocaldococcaceae	Methanocaldococcus	Methanocaldococcus jannaschii
pfam01909	638202590	hypothetical protein	638154505	Archaea	Euryarchaeota	Methanococci	Methanococcales	Methanocaldococcaceae	Methanocaldococcus	Methanocaldococcus jannaschii
pfam05168	638202689	hypothetical protein	638154505	Archaea	Euryarchaeota	Methanococci	Methanococcales	Methanocaldococcaceae	Methanocaldococcus	Methanocaldococcus jannaschii
pfam01909	638202690	hypothetical protein	638154505	Archaea	Euryarchaeota	Methanococci	Methanococcales	Methanocaldococcaceae	Methanocaldococcus	Methanocaldococcus jannaschii
pfam01909	638202946	hypothetical protein	638154505	Archaea	Euryarchaeota	Methanococci	Methanococcales	Methanocaldococcaceae	Methanocaldococcus	Methanocaldococcus jannaschii
pfam01934	638202947	hypothetical protein	638154505	Archaea	Euryarchaeota	Methanococci	Methanococcales	Methanocaldococcaceae	Methanocaldococcus	Methanocaldococcus jannaschii
pfam01909	638206206	nucleotidyltransferase, fused to N-terminal DNA-binding domain	638154520	Archaea	Euryarchaeota	Thermococci	Thermococcales	Thermococcaceae	Thermococcus	Thermococcus kodakarensis
pfam05168	638206207	hypothetical protein	638154520	Archaea	Euryarchaeota	Thermococci	Thermococcales	Thermococcaceae	Thermococcus	Thermococcus kodakarensis
pfam05168	638206365	hypothetical protein	638154520	Archaea	Euryarchaeota	Thermococci	Thermococcales	Thermococcaceae	Thermococcus	Thermococcus kodakarensis
pfam01909	638206366	nucleotidyltransferase	638154520	Archaea	Euryarchaeota	Thermococci	Thermococcales	Thermococcaceae	Thermococcus	Thermococcus kodakarensis
pfam05168	638206490	hypothetical protein	638154520	Archaea	Euryarchaeota	Thermococci	Thermococcales	Thermococcaceae	Thermococcus	Thermococcus kodakarensis
pfam01909	638206491	nucleotidyltransferase, fused to N-terminal DNA-binding domain	638154520	Archaea	Euryarchaeota	Thermococci	Thermococcales	Thermococcaceae	Thermococcus	Thermococcus kodakarensis
pfam01909	638207122	nucleotidyltransferase	638154520	Archaea	Euryarchaeota	Thermococci	Thermococcales	Thermococcaceae	Thermococcus	Thermococcus kodakarensis
pfam05168	638207123	hypothetical protein	638154520	Archaea	Euryarchaeota	Thermococci	Thermococcales	Thermococcaceae	Thermococcus	Thermococcus kodakarensis
pfam05168	638207234	hypothetical protein	638154520	Archaea	Euryarchaeota	Thermococci	Thermococcales	Thermococcaceae	Thermococcus	Thermococcus kodakarensis
pfam01909	638207235	nucleotidyltransferase	638154520	Archaea	Euryarchaeota	Thermococci	Thermococcales	Thermococcaceae	Thermococcus	Thermococcus kodakarensis
pfam05168	638207289	hypothetical protein	638154520	Archaea	Euryarchaeota	Thermococci	Thermococcales	Thermococcaceae	Thermococcus	Thermococcus kodakarensis
pfam01909	638207290	nucleotidyltransferase	638154520	Archaea	Euryarchaeota	Thermococci	Thermococcales	Thermococcaceae	Thermococcus	Thermococcus kodakarensis
pfam01934	638207650	hypothetical protein	638154520	Archaea	Euryarchaeota	Thermococci	Thermococcales	Thermococcaceae	Thermococcus	Thermococcus kodakarensis
pfam01909	638207651	nucleotidyltransferase	638154520	Archaea	Euryarchaeota	Thermococci	Thermococcales	Thermococcaceae	Thermococcus	Thermococcus kodakarensis
pfam01909	638355136	DNA polymerase, beta-like region	638341237	Bacteria	Proteobacteria	Gammaproteobacteria	Xanthomonadales	Xanthomonadaceae	Xylella	Xylella fastidiosa
pfam01934	638355137	Protein of unknown function DUF86	638341237	Bacteria	Proteobacteria	Gammaproteobacteria	Xanthomonadales	Xanthomonadaceae	Xylella	Xylella fastidiosa
pfam01909	638393922	DNA polymerase, beta-like region	638341092	Archaea	Euryarchaeota	Thermoplasmata	Thermoplasmatales	Ferroplasmaceae	Ferroplasma	Ferroplasma acidarmanus
pfam01934	638393923	Protein of unknown function DUF86	638341092	Archaea	Euryarchaeota	Thermoplasmata	Thermoplasmatales	Ferroplasmaceae	Ferroplasma	Ferroplasma acidarmanus
pfam05168	638394007	HEPN	638341092	Archaea	Euryarchaeota	Thermoplasmata	Thermoplasmatales	Ferroplasmaceae	Ferroplasma	Ferroplasma acidarmanus
pfam01909	638394008	hypothetical protein	638341092	Archaea	Euryarchaeota	Thermoplasmata	Thermoplasmatales	Ferroplasmaceae	Ferroplasma	Ferroplasma acidarmanus
pfam05168	638394473	HEPN	638341092	Archaea	Euryarchaeota	Thermoplasmata	Thermoplasmatales	Ferroplasmaceae	Ferroplasma	Ferroplasma acidarmanus
pfam01909	638394474	DNA polymerase, beta-like region	638341092	Archaea	Euryarchaeota	Thermoplasmata	Thermoplasmatales	Ferroplasmaceae	Ferroplasma	Ferroplasma acidarmanus
pfam01934	638430515	Protein of unknown function DUF86	638341074	Bacteria	Cyanobacteria	unclassified	Chroococcales	Aphanothecaceae	Crocosphaera	Crocosphaera watsonii
pfam01909	638430516	DNA polymerase, beta-like region	638341074	Bacteria	Cyanobacteria	unclassified	Chroococcales	Aphanothecaceae	Crocosphaera	Crocosphaera watsonii
pfam01909	638430878	DNA polymerase, beta-like region	638341074	Bacteria	Cyanobacteria	unclassified	Chroococcales	Aphanothecaceae	Crocosphaera	Crocosphaera watsonii
pfam01934	638430879	Protein of unknown function DUF86	638341074	Bacteria	Cyanobacteria	unclassified	Chroococcales	Aphanothecaceae	Crocosphaera	Crocosphaera watsonii
pfam01909	638891379	predicted nucleotidyltransferase	638341138	Bacteria	Proteobacteria	Alphaproteobacteria	Rhodobacterales	Hyphomonadaceae	Oceanicaulis	Oceanicaulis sp. HTCC2633
pfam01934	638891380	hypothetical protein	638341138	Bacteria	Proteobacteria	Alphaproteobacteria	Rhodobacterales	Hyphomonadaceae	Oceanicaulis	Oceanicaulis sp. HTCC2633
pfam08780	638945669	Nucleotidyltransferase substrate binding protein	638341124	Bacteria	Proteobacteria	Gammaproteobacteria	Oceanospirillales	Oceanospirillaceae	Marinomonas	Marinomonas sp. MED121
pfam01909	638945670	hypothetical protein	638341124	Bacteria	Proteobacteria	Gammaproteobacteria	Oceanospirillales	Oceanospirillaceae	Marinomonas	Marinomonas sp. MED121
pfam05168	638957856	hypothetical protein	638341214	Bacteria	Cyanobacteria	unclassified	Synechococcales	Synechococcaceae	Synechococcus	Synechococcus sp. WH 5701
pfam01909	638957857	hypothetical protein	638341214	Bacteria	Cyanobacteria	unclassified	Synechococcales	Synechococcaceae	Synechococcus	Synechococcus sp. WH 5701
pfam01909	638957862	hypothetical protein	638341214	Bacteria	Cyanobacteria	unclassified	Synechococcales	Synechococcaceae	Synechococcus	Synechococcus sp. WH 5701
pfam01934	638957863	hypothetical protein	638341214	Bacteria	Cyanobacteria	unclassified	Synechococcales	Synechococcaceae	Synechococcus	Synechococcus sp. WH 5701
pfam01909	638958276	hypothetical protein	638341214	Bacteria	Cyanobacteria	unclassified	Synechococcales	Synechococcaceae	Synechococcus	Synechococcus sp. WH 5701
pfam05168	638958277	hypothetical protein	638341214	Bacteria	Cyanobacteria	unclassified	Synechococcales	Synechococcaceae	Synechococcus	Synechococcus sp. WH 5701
pfam08780	638958279	hypothetical protein	638341214	Bacteria	Cyanobacteria	unclassified	Synechococcales	Synechococcaceae	Synechococcus	Synechococcus sp. WH 5701
pfam01909	638958280	hypothetical protein	638341214	Bacteria	Cyanobacteria	unclassified	Synechococcales	Synechococcaceae	Synechococcus	Synechococcus sp. WH 5701
pfam05168	638958286	hypothetical protein	638341214	Bacteria	Cyanobacteria	unclassified	Synechococcales	Synechococcaceae	Synechococcus	Synechococcus sp. WH 5701
pfam01909	638958287	hypothetical protein	638341214	Bacteria	Cyanobacteria	unclassified	Synechococcales	Synechococcaceae	Synechococcus	Synechococcus sp. WH 5701
pfam01909	638959422	hypothetical protein	638341214	Bacteria	Cyanobacteria	unclassified	Synechococcales	Synechococcaceae	Synechococcus	Synechococcus sp. WH 5701
pfam05168	638959423	hypothetical protein	638341214	Bacteria	Cyanobacteria	unclassified	Synechococcales	Synechococcaceae	Synechococcus	Synechococcus sp. WH 5701
pfam01909	638961314	hypothetical protein	638341213	Bacteria	Cyanobacteria	unclassified	Synechococcales	Synechococcaceae	Synechococcus	Synechococcus sp. RS9917
pfam05168	638961315	hypothetical protein	638341213	Bacteria	Cyanobacteria	unclassified	Synechococcales	Synechococcaceae	Synechococcus	Synechococcus sp. RS9917
pfam01909	638961644	hypothetical protein	638341213	Bacteria	Cyanobacteria	unclassified	Synechococcales	Synechococcaceae	Synechococcus	Synechococcus sp. RS9917
pfam05168	638961645	hypothetical protein	638341213	Bacteria	Cyanobacteria	unclassified	Synechococcales	Synechococcaceae	Synechococcus	Synechococcus sp. RS9917
pfam01909	638962718	hypothetical protein	638341213	Bacteria	Cyanobacteria	unclassified	Synechococcales	Synechococcaceae	Synechococcus	Synechococcus sp. RS9917
pfam05168	638962719	hypothetical protein	638341213	Bacteria	Cyanobacteria	unclassified	Synechococcales	Synechococcaceae	Synechococcus	Synechococcus sp. RS9917
pfam01934	638962786	hypothetical protein	638341213	Bacteria	Cyanobacteria	unclassified	Synechococcales	Synechococcaceae	Synechococcus	Synechococcus sp. RS9917
pfam01909	638962787	hypothetical protein	638341213	Bacteria	Cyanobacteria	unclassified	Synechococcales	Synechococcaceae	Synechococcus	Synechococcus sp. RS9917
pfam01909	638962958	hypothetical protein	638341213	Bacteria	Cyanobacteria	unclassified	Synechococcales	Synechococcaceae	Synechococcus	Synechococcus sp. RS9917
pfam08780	638962959	hypothetical protein	638341213	Bacteria	Cyanobacteria	unclassified	Synechococcales	Synechococcaceae	Synechococcus	Synechococcus sp. RS9917
pfam01909	639001030	hypothetical protein	638341135	Bacteria	Proteobacteria	Gammaproteobacteria	Chromatiales	Ectothiorhodospiraceae	Nitrococcus	Nitrococcus mobilis
pfam01934	639001031	hypothetical protein	638341135	Bacteria	Proteobacteria	Gammaproteobacteria	Chromatiales	Ectothiorhodospiraceae	Nitrococcus	Nitrococcus mobilis
pfam01909	639001060	hypothetical protein	638341135	Bacteria	Proteobacteria	Gammaproteobacteria	Chromatiales	Ectothiorhodospiraceae	Nitrococcus	Nitrococcus mobilis
pfam01934	639001061	hypothetical protein	638341135	Bacteria	Proteobacteria	Gammaproteobacteria	Chromatiales	Ectothiorhodospiraceae	Nitrococcus	Nitrococcus mobilis
pfam01909	639003519	hypothetical protein	638341135	Bacteria	Proteobacteria	Gammaproteobacteria	Chromatiales	Ectothiorhodospiraceae	Nitrococcus	Nitrococcus mobilis
pfam08780	639003520	hypothetical protein	638341135	Bacteria	Proteobacteria	Gammaproteobacteria	Chromatiales	Ectothiorhodospiraceae	Nitrococcus	Nitrococcus mobilis
pfam08780	639009731	Nucleotidyltransferase substrate binding protein, HI0074	638341157	Bacteria	Proteobacteria	Gammaproteobacteria	Alteromonadales	Pseudoalteromonadaceae	Pseudoalteromonas	Pseudoalteromonas tunicata
pfam01909	639009732	hypothetical protein	638341157	Bacteria	Proteobacteria	Gammaproteobacteria	Alteromonadales	Pseudoalteromonadaceae	Pseudoalteromonas	Pseudoalteromonas tunicata
pfam01934	639022026	hypothetical protein	638341215	Bacteria	Cyanobacteria	unclassified	Synechococcales	Synechococcaceae	Synechococcus	Synechococcus sp. WH 7805
pfam01909	639022027	Nucleotidyltransferase domain protein, putative	638341215	Bacteria	Cyanobacteria	unclassified	Synechococcales	Synechococcaceae	Synechococcus	Synechococcus sp. WH 7805
pfam01934	639154976	hypothetical protein	638341245	Bacteria	Proteobacteria	Deltaproteobacteria	unclassified	unclassified	unclassified	delta proteobacterium MLMS-1
pfam01909	639154977	DNA polymerase, beta-like region	638341245	Bacteria	Proteobacteria	Deltaproteobacteria	unclassified	unclassified	unclassified	delta proteobacterium MLMS-1
pfam05168	639155611	conserved hypothetical protein	638341245	Bacteria	Proteobacteria	Deltaproteobacteria	unclassified	unclassified	unclassified	delta proteobacterium MLMS-1
pfam01909	639155612	DNA polymerase, beta-like region	638341245	Bacteria	Proteobacteria	Deltaproteobacteria	unclassified	unclassified	unclassified	delta proteobacterium MLMS-1
pfam01909	639156131	DNA polymerase, beta-like region	638341245	Bacteria	Proteobacteria	Deltaproteobacteria	unclassified	unclassified	unclassified	delta proteobacterium MLMS-1
pfam08780	639156132	Nucleotidyltransferase substrate binding protein, HI0074	638341245	Bacteria	Proteobacteria	Deltaproteobacteria	unclassified	unclassified	unclassified	delta proteobacterium MLMS-1
pfam01934	639156699	hypothetical protein	638341245	Bacteria	Proteobacteria	Deltaproteobacteria	unclassified	unclassified	unclassified	delta proteobacterium MLMS-1
pfam01909	639156700	DNA polymerase, beta-like region	638341245	Bacteria	Proteobacteria	Deltaproteobacteria	unclassified	unclassified	unclassified	delta proteobacterium MLMS-1
pfam05168	639156744	conserved hypothetical protein	638341245	Bacteria	Proteobacteria	Deltaproteobacteria	unclassified	unclassified	unclassified	delta proteobacterium MLMS-1
pfam01909	639156745	DNA polymerase, beta-like region	638341245	Bacteria	Proteobacteria	Deltaproteobacteria	unclassified	unclassified	unclassified	delta proteobacterium MLMS-1
pfam01934	639156767	Protein of unknown function DUF86	638341245	Bacteria	Proteobacteria	Deltaproteobacteria	unclassified	unclassified	unclassified	delta proteobacterium MLMS-1
pfam01909	639156768	DNA polymerase, beta-like region	638341245	Bacteria	Proteobacteria	Deltaproteobacteria	unclassified	unclassified	unclassified	delta proteobacterium MLMS-1
pfam01909	639157113	DNA polymerase, beta-like region	638341245	Bacteria	Proteobacteria	Deltaproteobacteria	unclassified	unclassified	unclassified	delta proteobacterium MLMS-1
pfam01934	639157114	Protein of unknown function DUF86	638341245	Bacteria	Proteobacteria	Deltaproteobacteria	unclassified	unclassified	unclassified	delta proteobacterium MLMS-1
pfam01909	639206754	DNA polymerase, beta-like region	638341060	Bacteria	Chlorobi	Chlorobia	Chlorobiales	Chlorobiaceae	Chlorobium	Chlorobium ferrooxidans
pfam01934	639206755	Protein of unknown function DUF86	638341060	Bacteria	Chlorobi	Chlorobia	Chlorobiales	Chlorobiaceae	Chlorobium	Chlorobium ferrooxidans
pfam01934	639297811	hypothetical protein	639279302	Bacteria	Proteobacteria	Alphaproteobacteria	Rhizobiales	Rhizobiaceae	Agrobacterium	Agrobacterium fabrum
pfam01909	639297812	hypothetical protein	639279302	Bacteria	Proteobacteria	Alphaproteobacteria	Rhizobiales	Rhizobiaceae	Agrobacterium	Agrobacterium fabrum
pfam01934	639318023	protein of unknown function DUF86	639279312	Bacteria	Proteobacteria	Alphaproteobacteria	Rhizobiales	Bradyrhizobiaceae	Rhodopseudomonas	Rhodopseudomonas palustris
pfam01909	639318024	DNA polymerase, beta domain protein region	639279312	Bacteria	Proteobacteria	Alphaproteobacteria	Rhizobiales	Bradyrhizobiaceae	Rhodopseudomonas	Rhodopseudomonas palustris
pfam01934	639319475	protein of unknown function DUF86	639279312	Bacteria	Proteobacteria	Alphaproteobacteria	Rhizobiales	Bradyrhizobiaceae	Rhodopseudomonas	Rhodopseudomonas palustris
pfam01909	639319476	DNA polymerase, beta domain protein region	639279312	Bacteria	Proteobacteria	Alphaproteobacteria	Rhizobiales	Bradyrhizobiaceae	Rhodopseudomonas	Rhodopseudomonas palustris
pfam01909	639329776	nucleotidyltransferase	637000167	Bacteria	Firmicutes	Clostridia	Thermoanaerobacterales	Thermoanaerobacteraceae	Moorella	Moorella thermoacetica
pfam05168	639329777	hypothetical protein	637000167	Bacteria	Firmicutes	Clostridia	Thermoanaerobacterales	Thermoanaerobacteraceae	Moorella	Moorella thermoacetica
pfam05168	639655183	hypothetical protein	639633033	Bacteria	Spirochaetes	Spirochaetia	Leptospirales	Leptospiraceae	Leptospira	Leptospira borgpetersenii
pfam01909	639655184	hypothetical protein	639633033	Bacteria	Spirochaetes	Spirochaetia	Leptospirales	Leptospiraceae	Leptospira	Leptospira borgpetersenii
pfam01909	639659873	hypothetical protein	639633032	Bacteria	Spirochaetes	Spirochaetia	Leptospirales	Leptospiraceae	Leptospira	Leptospira borgpetersenii
pfam05168	639659874	hypothetical protein	639633032	Bacteria	Spirochaetes	Spirochaetia	Leptospirales	Leptospiraceae	Leptospira	Leptospira borgpetersenii
pfam01934	639683815	protein of unknown function DUF86	639633060	Bacteria	Acidobacteria	Acidobacteriia	Bryobacterales	Solibacteraceae	Candidatus Solibacter	Candidatus Solibacter usitatus
pfam01909	639683816	DNA polymerase, beta domain protein region	639633060	Bacteria	Acidobacteria	Acidobacteriia	Bryobacterales	Solibacteraceae	Candidatus Solibacter	Candidatus Solibacter usitatus
pfam01934	639721823	protein of unknown function DUF86	639633036	Bacteria	Proteobacteria	Alphaproteobacteria	Magnetococcales	Magnetococcaceae	Magnetococcus	Magnetococcus marinus
pfam01909	639721824	DNA polymerase, beta domain protein region	639633036	Bacteria	Proteobacteria	Alphaproteobacteria	Magnetococcales	Magnetococcaceae	Magnetococcus	Magnetococcus marinus
pfam01909	639756482	DNA polymerase, beta domain protein region	639633050	Bacteria	Proteobacteria	Deltaproteobacteria	Desulfuromonadales	Desulfuromonadaceae	Pelobacter	Pelobacter propionicus
pfam05168	639756483	hypothetical protein	639633050	Bacteria	Proteobacteria	Deltaproteobacteria	Desulfuromonadales	Desulfuromonadaceae	Pelobacter	Pelobacter propionicus
pfam01909	639757000	DNA polymerase, beta domain protein region	639633050	Bacteria	Proteobacteria	Deltaproteobacteria	Desulfuromonadales	Desulfuromonadaceae	Pelobacter	Pelobacter propionicus
pfam01934	639757001	protein of unknown function DUF86	639633050	Bacteria	Proteobacteria	Deltaproteobacteria	Desulfuromonadales	Desulfuromonadaceae	Pelobacter	Pelobacter propionicus
pfam08780	639764891	nucleotidyltransferase substrate binding protein, HI0074 family	639633020	Bacteria	Chlorobi	Chlorobia	Chlorobiales	Chlorobiaceae	Chlorobium	Chlorobium phaeobacteroides
pfam01909	639764892	DNA polymerase, beta domain protein region	639633020	Bacteria	Chlorobi	Chlorobia	Chlorobiales	Chlorobiaceae	Chlorobium	Chlorobium phaeobacteroides
pfam01909	639765361	DNA polymerase, beta domain protein region	639633020	Bacteria	Chlorobi	Chlorobia	Chlorobiales	Chlorobiaceae	Chlorobium	Chlorobium phaeobacteroides
pfam01934	639765362	protein of unknown function DUF86	639633020	Bacteria	Chlorobi	Chlorobia	Chlorobiales	Chlorobiaceae	Chlorobium	Chlorobium phaeobacteroides
pfam01909	639773769	DNA polymerase, beta domain protein region	639633064	Archaea	Crenarchaeota	Thermoprotei	Thermoproteales	Thermofilaceae	Thermofilum	Thermofilum pendens
pfam05168	639773770	HEPN domain protein	639633064	Archaea	Crenarchaeota	Thermoprotei	Thermoproteales	Thermofilaceae	Thermofilum	Thermofilum pendens
pfam01909	639773776	DNA polymerase, beta domain protein region	639633064	Archaea	Crenarchaeota	Thermoprotei	Thermoproteales	Thermofilaceae	Thermofilum	Thermofilum pendens
pfam05168	639773777	hypothetical protein	639633064	Archaea	Crenarchaeota	Thermoprotei	Thermoproteales	Thermofilaceae	Thermofilum	Thermofilum pendens
pfam05168	639773907	HEPN domain protein	639633064	Archaea	Crenarchaeota	Thermoprotei	Thermoproteales	Thermofilaceae	Thermofilum	Thermofilum pendens
pfam01909	639773908	DNA polymerase, beta domain protein region	639633064	Archaea	Crenarchaeota	Thermoprotei	Thermoproteales	Thermofilaceae	Thermofilum	Thermofilum pendens
pfam01909	639774028	DNA polymerase, beta domain protein region	639633064	Archaea	Crenarchaeota	Thermoprotei	Thermoproteales	Thermofilaceae	Thermofilum	Thermofilum pendens
pfam01934	639774029	protein of unknown function DUF86	639633064	Archaea	Crenarchaeota	Thermoprotei	Thermoproteales	Thermofilaceae	Thermofilum	Thermofilum pendens
pfam05168	639774076	HEPN domain protein	639633064	Archaea	Crenarchaeota	Thermoprotei	Thermoproteales	Thermofilaceae	Thermofilum	Thermofilum pendens
pfam01909	639774077	DNA polymerase, beta domain protein region	639633064	Archaea	Crenarchaeota	Thermoprotei	Thermoproteales	Thermofilaceae	Thermofilum	Thermofilum pendens
pfam05168	639774171	HEPN domain protein	639633064	Archaea	Crenarchaeota	Thermoprotei	Thermoproteales	Thermofilaceae	Thermofilum	Thermofilum pendens
pfam01909	639774172	nucleotidyltransferase	639633064	Archaea	Crenarchaeota	Thermoprotei	Thermoproteales	Thermofilaceae	Thermofilum	Thermofilum pendens
pfam05168	639774207	hypothetical protein	639633064	Archaea	Crenarchaeota	Thermoprotei	Thermoproteales	Thermofilaceae	Thermofilum	Thermofilum pendens
pfam01909	639774208	DNA polymerase, beta domain protein region	639633064	Archaea	Crenarchaeota	Thermoprotei	Thermoproteales	Thermofilaceae	Thermofilum	Thermofilum pendens
pfam05168	639774209	hypothetical protein	639633064	Archaea	Crenarchaeota	Thermoprotei	Thermoproteales	Thermofilaceae	Thermofilum	Thermofilum pendens
pfam01909	639774369	hypothetical protein	639633064	Archaea	Crenarchaeota	Thermoprotei	Thermoproteales	Thermofilaceae	Thermofilum	Thermofilum pendens
pfam05168	639774370	hypothetical protein	639633064	Archaea	Crenarchaeota	Thermoprotei	Thermoproteales	Thermofilaceae	Thermofilum	Thermofilum pendens
pfam01909	639774459	DNA polymerase, beta domain protein region	639633064	Archaea	Crenarchaeota	Thermoprotei	Thermoproteales	Thermofilaceae	Thermofilum	Thermofilum pendens
pfam05168	639774460	HEPN domain protein	639633064	Archaea	Crenarchaeota	Thermoprotei	Thermoproteales	Thermofilaceae	Thermofilum	Thermofilum pendens
pfam05168	639774461	HEPN domain protein	639633064	Archaea	Crenarchaeota	Thermoprotei	Thermoproteales	Thermofilaceae	Thermofilum	Thermofilum pendens
pfam01909	639774462	DNA polymerase, beta domain protein region	639633064	Archaea	Crenarchaeota	Thermoprotei	Thermoproteales	Thermofilaceae	Thermofilum	Thermofilum pendens
pfam05168	639774463	HEPN domain protein	639633064	Archaea	Crenarchaeota	Thermoprotei	Thermoproteales	Thermofilaceae	Thermofilum	Thermofilum pendens
pfam01909	639774464	nucleotidyltransferase	639633064	Archaea	Crenarchaeota	Thermoprotei	Thermoproteales	Thermofilaceae	Thermofilum	Thermofilum pendens
pfam01909	639774465	DNA polymerase, beta domain protein region	639633064	Archaea	Crenarchaeota	Thermoprotei	Thermoproteales	Thermofilaceae	Thermofilum	Thermofilum pendens
pfam01934	639774466	protein of unknown function DUF86	639633064	Archaea	Crenarchaeota	Thermoprotei	Thermoproteales	Thermofilaceae	Thermofilum	Thermofilum pendens
pfam01909	639774470	DNA polymerase, beta domain protein region	639633064	Archaea	Crenarchaeota	Thermoprotei	Thermoproteales	Thermofilaceae	Thermofilum	Thermofilum pendens
pfam05168	639774471	HEPN domain protein	639633064	Archaea	Crenarchaeota	Thermoprotei	Thermoproteales	Thermofilaceae	Thermofilum	Thermofilum pendens
pfam05168	639784558	conserved hypothetical protein	639633053	Archaea	Crenarchaeota	Thermoprotei	Thermoproteales	Thermoproteaceae	Pyrobaculum	Pyrobaculum islandicum
pfam01909	639784559	DNA polymerase, beta domain protein region	639633053	Archaea	Crenarchaeota	Thermoprotei	Thermoproteales	Thermoproteaceae	Pyrobaculum	Pyrobaculum islandicum
pfam01909	639785250	probable nucleotidyltransferase	639633007	Bacteria	Proteobacteria	Betaproteobacteria	Rhodocyclales	Zoogloeaceae	Azoarcus	Azoarcus sp. BH72
pfam01934	639785251	conserved hypothetical secreted protein	639633007	Bacteria	Proteobacteria	Betaproteobacteria	Rhodocyclales	Zoogloeaceae	Azoarcus	Azoarcus sp. BH72
pfam01909	639795962	DNA polymerase, beta domain protein region	639633052	Bacteria	Proteobacteria	Gammaproteobacteria	Alteromonadales	Psychromonadaceae	Psychromonas	Psychromonas ingrahamii
pfam01934	639795963	hypothetical protein DUF86	639633052	Bacteria	Proteobacteria	Gammaproteobacteria	Alteromonadales	Psychromonadaceae	Psychromonas	Psychromonas ingrahamii
pfam08780	639812635	nucleotidyltransferase substrate binding protein, HI0074 family	639633037	Bacteria	Proteobacteria	Gammaproteobacteria	Alteromonadales	Alteromonadaceae	Marinobacter	Marinobacter hydrocarbonoclasticus
pfam01909	639812636	DNA polymerase, beta domain protein region	639633037	Bacteria	Proteobacteria	Gammaproteobacteria	Alteromonadales	Alteromonadaceae	Marinobacter	Marinobacter hydrocarbonoclasticus
pfam01934	639812952	hypothetical protein	639633037	Bacteria	Proteobacteria	Gammaproteobacteria	Alteromonadales	Alteromonadaceae	Marinobacter	Marinobacter hydrocarbonoclasticus
pfam01909	639812953	DNA polymerase, beta domain protein region	639633037	Bacteria	Proteobacteria	Gammaproteobacteria	Alteromonadales	Alteromonadaceae	Marinobacter	Marinobacter hydrocarbonoclasticus
pfam01909	639833126	DNA polymerase, beta domain protein region	639633051	Bacteria	Proteobacteria	Betaproteobacteria	Burkholderiales	Comamonadaceae	Polaromonas	Polaromonas naphthalenivorans
pfam01934	639833127	protein of unknown function DUF86	639633051	Bacteria	Proteobacteria	Betaproteobacteria	Burkholderiales	Comamonadaceae	Polaromonas	Polaromonas naphthalenivorans
pfam01909	639841076	DNA polymerase, beta domain protein region	639633003	Bacteria	Proteobacteria	Betaproteobacteria	Burkholderiales	Comamonadaceae	Acidovorax	Acidovorax sp. JS42
pfam08780	639841077	nucleotidyltransferase substrate binding protein, HI0074 family	639633003	Bacteria	Proteobacteria	Betaproteobacteria	Burkholderiales	Comamonadaceae	Acidovorax	Acidovorax sp. JS42
pfam01934	639849174	protein of unknown function DUF86	639633065	Bacteria	Proteobacteria	Betaproteobacteria	Burkholderiales	Comamonadaceae	Verminephrobacter	Verminephrobacter eiseniae
pfam01909	639849175	DNA polymerase, beta domain protein region	639633065	Bacteria	Proteobacteria	Betaproteobacteria	Burkholderiales	Comamonadaceae	Verminephrobacter	Verminephrobacter eiseniae
pfam08780	639850767	nucleotidyltransferase substrate binding protein, HI0074 family	639633065	Bacteria	Proteobacteria	Betaproteobacteria	Burkholderiales	Comamonadaceae	Verminephrobacter	Verminephrobacter eiseniae
pfam01909	639850768	restriction modification system DNA specificity domain	639633065	Bacteria	Proteobacteria	Betaproteobacteria	Burkholderiales	Comamonadaceae	Verminephrobacter	Verminephrobacter eiseniae
pfam01934	639855148	protein of unknown function DUF86	639633026	Bacteria	Proteobacteria	Gammaproteobacteria	Chromatiales	Ectothiorhodospiraceae	Halorhodospira	Halorhodospira halophila
pfam01909	639855149	DNA polymerase, beta domain protein region	639633026	Bacteria	Proteobacteria	Gammaproteobacteria	Chromatiales	Ectothiorhodospiraceae	Halorhodospira	Halorhodospira halophila
pfam01909	639867518	hypothetical protein	639857001	Bacteria	Proteobacteria	Alphaproteobacteria	Rhizobiales	Aurantimonadaceae	Fulvimarina	Fulvimarina pelagi
pfam01934	639867519	hypothetical protein	639857001	Bacteria	Proteobacteria	Alphaproteobacteria	Rhizobiales	Aurantimonadaceae	Fulvimarina	Fulvimarina pelagi
pfam01934	639945741	hypothetical nucleotidyltransferase	639857019	Bacteria	Proteobacteria	Alphaproteobacteria	Rhodobacterales	Rhodobacteraceae	Labrenzia	Labrenzia aggregata
pfam01909	639945742	DNA polymerase, beta-like region	639857019	Bacteria	Proteobacteria	Alphaproteobacteria	Rhodobacterales	Rhodobacteraceae	Labrenzia	Labrenzia aggregata
pfam01909	640025105	hypothetical protein	639857037	Bacteria	Cyanobacteria	unclassified	Nostocales	Aphanizomenonaceae	Nodularia	Nodularia spumigena
pfam01934	640025106	hypothetical protein	639857037	Bacteria	Cyanobacteria	unclassified	Nostocales	Aphanizomenonaceae	Nodularia	Nodularia spumigena
pfam01909	640027010	hypothetical protein	639857037	Bacteria	Cyanobacteria	unclassified	Nostocales	Aphanizomenonaceae	Nodularia	Nodularia spumigena
pfam01934	640027011	hypothetical protein	639857037	Bacteria	Cyanobacteria	unclassified	Nostocales	Aphanizomenonaceae	Nodularia	Nodularia spumigena
pfam01934	640052621	hypothetical protein	640048584	Plasmid:Bacteria	Proteobacteria	Gammaproteobacteria	unclassified	unclassified	unclassified	bacterium
pfam01909	640052622	hypothetical protein	640048584	Plasmid:Bacteria	Proteobacteria	Gammaproteobacteria	unclassified	unclassified	unclassified	bacterium
pfam01934	640099550	hypothetical protein	640069317	Archaea	Euryarchaeota	Methanomicrobia	Methanomicrobiales	Methanocorpusculaceae	Methanocorpusculum	Methanocorpusculum labreanum
pfam01909	640099551	hypothetical protein	640069317	Archaea	Euryarchaeota	Methanomicrobia	Methanomicrobiales	Methanocorpusculaceae	Methanocorpusculum	Methanocorpusculum labreanum
pfam05168	640109345	HEPN domain protein	640069332	Archaea	Crenarchaeota	Thermoprotei	Desulfurococcales	Desulfurococcaceae	Staphylothermus	Staphylothermus marinus
pfam01909	640109346	DNA polymerase, beta domain protein region	640069332	Archaea	Crenarchaeota	Thermoprotei	Desulfurococcales	Desulfurococcaceae	Staphylothermus	Staphylothermus marinus
pfam05168	640109440	HEPN domain protein	640069332	Archaea	Crenarchaeota	Thermoprotei	Desulfurococcales	Desulfurococcaceae	Staphylothermus	Staphylothermus marinus
pfam01909	640109441	DNA polymerase, beta domain protein region	640069332	Archaea	Crenarchaeota	Thermoprotei	Desulfurococcales	Desulfurococcaceae	Staphylothermus	Staphylothermus marinus
pfam01934	640110247	protein of unknown function DUF86	640069332	Archaea	Crenarchaeota	Thermoprotei	Desulfurococcales	Desulfurococcaceae	Staphylothermus	Staphylothermus marinus
pfam01909	640110248	DNA polymerase, beta domain protein region	640069332	Archaea	Crenarchaeota	Thermoprotei	Desulfurococcales	Desulfurococcaceae	Staphylothermus	Staphylothermus marinus
pfam01909	640114841	DNA polymerase, beta domain protein region	640069318	Archaea	Euryarchaeota	Methanomicrobia	Methanomicrobiales	Methanomicrobiaceae	Methanoculleus	Methanoculleus marisnigri
pfam05168	640114842	HEPN domain protein	640069318	Archaea	Euryarchaeota	Methanomicrobia	Methanomicrobiales	Methanomicrobiaceae	Methanoculleus	Methanoculleus marisnigri
pfam01934	640115224	protein of unknown function DUF86	640069318	Archaea	Euryarchaeota	Methanomicrobia	Methanomicrobiales	Methanomicrobiaceae	Methanoculleus	Methanoculleus marisnigri
pfam01909	640115225	DNA polymerase, beta domain protein region	640069318	Archaea	Euryarchaeota	Methanomicrobia	Methanomicrobiales	Methanomicrobiaceae	Methanoculleus	Methanoculleus marisnigri
pfam01934	640115800	protein of unknown function DUF86	640069318	Archaea	Euryarchaeota	Methanomicrobia	Methanomicrobiales	Methanomicrobiaceae	Methanoculleus	Methanoculleus marisnigri
pfam01909	640115801	DNA polymerase, beta domain protein region	640069318	Archaea	Euryarchaeota	Methanomicrobia	Methanomicrobiales	Methanomicrobiaceae	Methanoculleus	Methanoculleus marisnigri
pfam01909	640115853	DNA polymerase, beta domain protein region	640069318	Archaea	Euryarchaeota	Methanomicrobia	Methanomicrobiales	Methanomicrobiaceae	Methanoculleus	Methanoculleus marisnigri
pfam01934	640115854	protein of unknown function DUF86	640069318	Archaea	Euryarchaeota	Methanomicrobia	Methanomicrobiales	Methanomicrobiaceae	Methanoculleus	Methanoculleus marisnigri
pfam01909	640115918	DNA polymerase, beta domain protein region	640069318	Archaea	Euryarchaeota	Methanomicrobia	Methanomicrobiales	Methanomicrobiaceae	Methanoculleus	Methanoculleus marisnigri
pfam01934	640115919	protein of unknown function DUF86	640069318	Archaea	Euryarchaeota	Methanomicrobia	Methanomicrobiales	Methanomicrobiaceae	Methanoculleus	Methanoculleus marisnigri
pfam05168	640116823	HEPN domain protein	640069318	Archaea	Euryarchaeota	Methanomicrobia	Methanomicrobiales	Methanomicrobiaceae	Methanoculleus	Methanoculleus marisnigri
pfam01909	640116824	DNA polymerase, beta domain protein region	640069318	Archaea	Euryarchaeota	Methanomicrobia	Methanomicrobiales	Methanomicrobiaceae	Methanoculleus	Methanoculleus marisnigri
pfam01909	640117076	DNA polymerase, beta domain protein region	640069318	Archaea	Euryarchaeota	Methanomicrobia	Methanomicrobiales	Methanomicrobiaceae	Methanoculleus	Methanoculleus marisnigri
pfam01934	640117077	protein of unknown function DUF86	640069318	Archaea	Euryarchaeota	Methanomicrobia	Methanomicrobiales	Methanomicrobiaceae	Methanoculleus	Methanoculleus marisnigri
pfam01909	640124137	DNA polymerase, beta domain protein region	640069326	Archaea	Crenarchaeota	Thermoprotei	Thermoproteales	Thermoproteaceae	Pyrobaculum	Pyrobaculum calidifontis
pfam05168	640124138	hypothetical protein	640069326	Archaea	Crenarchaeota	Thermoprotei	Thermoproteales	Thermoproteaceae	Pyrobaculum	Pyrobaculum calidifontis
pfam05168	640124213	HEPN domain protein	640069326	Archaea	Crenarchaeota	Thermoprotei	Thermoproteales	Thermoproteaceae	Pyrobaculum	Pyrobaculum calidifontis
pfam01909	640124214	DNA polymerase, beta domain protein region	640069326	Archaea	Crenarchaeota	Thermoprotei	Thermoproteales	Thermoproteaceae	Pyrobaculum	Pyrobaculum calidifontis
pfam05168	640124603	HEPN domain protein	640069326	Archaea	Crenarchaeota	Thermoprotei	Thermoproteales	Thermoproteaceae	Pyrobaculum	Pyrobaculum calidifontis
pfam01909	640124604	DNA polymerase, beta domain protein region	640069326	Archaea	Crenarchaeota	Thermoprotei	Thermoproteales	Thermoproteaceae	Pyrobaculum	Pyrobaculum calidifontis
pfam01909	640124605	DNA polymerase, beta domain protein region	640069326	Archaea	Crenarchaeota	Thermoprotei	Thermoproteales	Thermoproteaceae	Pyrobaculum	Pyrobaculum calidifontis
pfam05168	640124606	HEPN domain protein	640069326	Archaea	Crenarchaeota	Thermoprotei	Thermoproteales	Thermoproteaceae	Pyrobaculum	Pyrobaculum calidifontis
pfam05168	640125250	HEPN domain protein	640069326	Archaea	Crenarchaeota	Thermoprotei	Thermoproteales	Thermoproteaceae	Pyrobaculum	Pyrobaculum calidifontis
pfam01909	640125251	DNA polymerase, beta domain protein region	640069326	Archaea	Crenarchaeota	Thermoprotei	Thermoproteales	Thermoproteaceae	Pyrobaculum	Pyrobaculum calidifontis
pfam05168	640166570	HEPN domain protein	640069316	Archaea	Euryarchaeota	Methanococci	Methanococcales	Methanococcaceae	Methanococcus	Methanococcus maripaludis
pfam01909	640166571	DNA polymerase, beta domain protein region	640069316	Archaea	Euryarchaeota	Methanococci	Methanococcales	Methanococcaceae	Methanococcus	Methanococcus maripaludis
pfam01909	640178323	DNA polymerase, beta domain protein region	640069307	Bacteria	Proteobacteria	Betaproteobacteria	Burkholderiales	Burkholderiaceae	Burkholderia	Burkholderia vietnamiensis
pfam01934	640178324	protein of unknown function DUF86	640069307	Bacteria	Proteobacteria	Betaproteobacteria	Burkholderiales	Burkholderiaceae	Burkholderia	Burkholderia vietnamiensis
pfam05168	640179679	HEPN domain protein	640069310	Bacteria	Firmicutes	Clostridia	Clostridiales	Peptococcaceae	Desulfotomaculum	Desulfotomaculum reducens
pfam01909	640179680	DNA polymerase, beta domain protein region	640069310	Bacteria	Firmicutes	Clostridia	Clostridiales	Peptococcaceae	Desulfotomaculum	Desulfotomaculum reducens
pfam01909	640179704	DNA polymerase, beta domain protein region	640069310	Bacteria	Firmicutes	Clostridia	Clostridiales	Peptococcaceae	Desulfotomaculum	Desulfotomaculum reducens
pfam05168	640179705	HEPN domain protein	640069310	Bacteria	Firmicutes	Clostridia	Clostridiales	Peptococcaceae	Desulfotomaculum	Desulfotomaculum reducens
pfam05168	640180067	HEPN domain protein	640069310	Bacteria	Firmicutes	Clostridia	Clostridiales	Peptococcaceae	Desulfotomaculum	Desulfotomaculum reducens
pfam01909	640180068	DNA polymerase, beta domain protein region	640069310	Bacteria	Firmicutes	Clostridia	Clostridiales	Peptococcaceae	Desulfotomaculum	Desulfotomaculum reducens
pfam01909	640181594	DNA polymerase, beta domain protein region	640069310	Bacteria	Firmicutes	Clostridia	Clostridiales	Peptococcaceae	Desulfotomaculum	Desulfotomaculum reducens
pfam01934	640181595	protein of unknown function DUF86	640069310	Bacteria	Firmicutes	Clostridia	Clostridiales	Peptococcaceae	Desulfotomaculum	Desulfotomaculum reducens
pfam01909	640182200	DNA polymerase, beta domain protein region	640069310	Bacteria	Firmicutes	Clostridia	Clostridiales	Peptococcaceae	Desulfotomaculum	Desulfotomaculum reducens
pfam05168	640182201	HEPN domain protein	640069310	Bacteria	Firmicutes	Clostridia	Clostridiales	Peptococcaceae	Desulfotomaculum	Desulfotomaculum reducens
pfam01909	640182305	DNA polymerase, beta domain protein region	640069310	Bacteria	Firmicutes	Clostridia	Clostridiales	Peptococcaceae	Desulfotomaculum	Desulfotomaculum reducens
pfam01934	640182306	protein of unknown function DUF86	640069310	Bacteria	Firmicutes	Clostridia	Clostridiales	Peptococcaceae	Desulfotomaculum	Desulfotomaculum reducens
pfam01934	640278115	hypothetical protein	640069318	Archaea	Euryarchaeota	Methanomicrobia	Methanomicrobiales	Methanomicrobiaceae	Methanoculleus	Methanoculleus marisnigri
pfam01909	640278116	hypothetical protein	640069318	Archaea	Euryarchaeota	Methanomicrobia	Methanomicrobiales	Methanomicrobiaceae	Methanoculleus	Methanoculleus marisnigri
pfam01909	640467797	DNA polymerase, beta domain protein region	640427135	Archaea	Crenarchaeota	Thermoprotei	Thermoproteales	Thermoproteaceae	Pyrobaculum	Pyrobaculum arsenaticum
pfam05168	640467798	HEPN domain protein	640427135	Archaea	Crenarchaeota	Thermoprotei	Thermoproteales	Thermoproteaceae	Pyrobaculum	Pyrobaculum arsenaticum
pfam01909	640467830	DNA polymerase, beta domain protein region	640427135	Archaea	Crenarchaeota	Thermoprotei	Thermoproteales	Thermoproteaceae	Pyrobaculum	Pyrobaculum arsenaticum
pfam05168	640467831	HEPN domain protein	640427135	Archaea	Crenarchaeota	Thermoprotei	Thermoproteales	Thermoproteaceae	Pyrobaculum	Pyrobaculum arsenaticum
pfam05168	640468028	HEPN domain protein	640427135	Archaea	Crenarchaeota	Thermoprotei	Thermoproteales	Thermoproteaceae	Pyrobaculum	Pyrobaculum arsenaticum
pfam01909	640468029	DNA polymerase, beta domain protein region	640427135	Archaea	Crenarchaeota	Thermoprotei	Thermoproteales	Thermoproteaceae	Pyrobaculum	Pyrobaculum arsenaticum
pfam05168	640468274	HEPN domain protein	640427135	Archaea	Crenarchaeota	Thermoprotei	Thermoproteales	Thermoproteaceae	Pyrobaculum	Pyrobaculum arsenaticum
pfam01909	640468275	DNA polymerase, beta domain protein region	640427135	Archaea	Crenarchaeota	Thermoprotei	Thermoproteales	Thermoproteaceae	Pyrobaculum	Pyrobaculum arsenaticum
pfam05168	640468381	HEPN domain protein	640427135	Archaea	Crenarchaeota	Thermoprotei	Thermoproteales	Thermoproteaceae	Pyrobaculum	Pyrobaculum arsenaticum
pfam01909	640468382	DNA polymerase, beta domain protein region	640427135	Archaea	Crenarchaeota	Thermoprotei	Thermoproteales	Thermoproteaceae	Pyrobaculum	Pyrobaculum arsenaticum
pfam05168	640468583	HEPN domain protein	640427135	Archaea	Crenarchaeota	Thermoprotei	Thermoproteales	Thermoproteaceae	Pyrobaculum	Pyrobaculum arsenaticum
pfam01909	640468584	DNA polymerase, beta domain protein region	640427135	Archaea	Crenarchaeota	Thermoprotei	Thermoproteales	Thermoproteaceae	Pyrobaculum	Pyrobaculum arsenaticum
pfam01909	640468623	DNA polymerase, beta domain protein region	640427135	Archaea	Crenarchaeota	Thermoprotei	Thermoproteales	Thermoproteaceae	Pyrobaculum	Pyrobaculum arsenaticum
pfam05168	640468624	HEPN domain protein	640427135	Archaea	Crenarchaeota	Thermoprotei	Thermoproteales	Thermoproteaceae	Pyrobaculum	Pyrobaculum arsenaticum
pfam05168	640468644	HEPN domain protein	640427135	Archaea	Crenarchaeota	Thermoprotei	Thermoproteales	Thermoproteaceae	Pyrobaculum	Pyrobaculum arsenaticum
pfam01909	640468645	DNA polymerase, beta domain protein region	640427135	Archaea	Crenarchaeota	Thermoprotei	Thermoproteales	Thermoproteaceae	Pyrobaculum	Pyrobaculum arsenaticum
pfam05168	640468692	HEPN domain protein	640427135	Archaea	Crenarchaeota	Thermoprotei	Thermoproteales	Thermoproteaceae	Pyrobaculum	Pyrobaculum arsenaticum
pfam01909	640468693	DNA polymerase, beta domain protein region	640427135	Archaea	Crenarchaeota	Thermoprotei	Thermoproteales	Thermoproteaceae	Pyrobaculum	Pyrobaculum arsenaticum
pfam01909	640468812	DNA polymerase, beta domain protein region	640427135	Archaea	Crenarchaeota	Thermoprotei	Thermoproteales	Thermoproteaceae	Pyrobaculum	Pyrobaculum arsenaticum
pfam05168	640468813	HEPN domain protein	640427135	Archaea	Crenarchaeota	Thermoprotei	Thermoproteales	Thermoproteaceae	Pyrobaculum	Pyrobaculum arsenaticum
pfam01909	640468935	DNA polymerase, beta domain protein region	640427135	Archaea	Crenarchaeota	Thermoprotei	Thermoproteales	Thermoproteaceae	Pyrobaculum	Pyrobaculum arsenaticum
pfam05168	640468936	HEPN domain protein	640427135	Archaea	Crenarchaeota	Thermoprotei	Thermoproteales	Thermoproteaceae	Pyrobaculum	Pyrobaculum arsenaticum
pfam05168	640469713	HEPN domain protein	640427135	Archaea	Crenarchaeota	Thermoprotei	Thermoproteales	Thermoproteaceae	Pyrobaculum	Pyrobaculum arsenaticum
pfam01909	640469714	DNA polymerase, beta domain protein region	640427135	Archaea	Crenarchaeota	Thermoprotei	Thermoproteales	Thermoproteaceae	Pyrobaculum	Pyrobaculum arsenaticum
pfam01909	640469767	hypothetical protein	640427135	Archaea	Crenarchaeota	Thermoprotei	Thermoproteales	Thermoproteaceae	Pyrobaculum	Pyrobaculum arsenaticum
pfam05168	640469768	HEPN domain protein	640427135	Archaea	Crenarchaeota	Thermoprotei	Thermoproteales	Thermoproteaceae	Pyrobaculum	Pyrobaculum arsenaticum
pfam01934	640487373	nucleotidyltransferase	640427133	Bacteria	Proteobacteria	Gammaproteobacteria	Pseudomonadales	Pseudomonadaceae	Pseudomonas	Pseudomonas stutzeri
pfam01909	640487374	nucleotidyltransferase family protein	640427133	Bacteria	Proteobacteria	Gammaproteobacteria	Pseudomonadales	Pseudomonadaceae	Pseudomonas	Pseudomonas stutzeri
pfam05168	640494579	HEPN domain protein	640427106	Bacteria	Firmicutes	Clostridia	Thermoanaerobacterales	Thermoanaerobacterales Family III. Incertae Sedis	Caldicellulosiruptor	Caldicellulosiruptor saccharolyticus
pfam01909	640494580	DNA polymerase, beta domain protein region	640427106	Bacteria	Firmicutes	Clostridia	Thermoanaerobacterales	Thermoanaerobacterales Family III. Incertae Sedis	Caldicellulosiruptor	Caldicellulosiruptor saccharolyticus
pfam01909	640495139	DNA polymerase, beta domain protein region	640427106	Bacteria	Firmicutes	Clostridia	Thermoanaerobacterales	Thermoanaerobacterales Family III. Incertae Sedis	Caldicellulosiruptor	Caldicellulosiruptor saccharolyticus
pfam05168	640495140	HEPN domain protein	640427106	Bacteria	Firmicutes	Clostridia	Thermoanaerobacterales	Thermoanaerobacterales Family III. Incertae Sedis	Caldicellulosiruptor	Caldicellulosiruptor saccharolyticus
pfam01909	640495262	DNA polymerase, beta domain protein region	640427106	Bacteria	Firmicutes	Clostridia	Thermoanaerobacterales	Thermoanaerobacterales Family III. Incertae Sedis	Caldicellulosiruptor	Caldicellulosiruptor saccharolyticus
pfam08780	640495263	nucleotidyltransferase substrate binding protein, HI0074 family	640427106	Bacteria	Firmicutes	Clostridia	Thermoanaerobacterales	Thermoanaerobacterales Family III. Incertae Sedis	Caldicellulosiruptor	Caldicellulosiruptor saccharolyticus
pfam08780	640495921	nucleotidyltransferase substrate binding protein, HI0074 family	640427106	Bacteria	Firmicutes	Clostridia	Thermoanaerobacterales	Thermoanaerobacterales Family III. Incertae Sedis	Caldicellulosiruptor	Caldicellulosiruptor saccharolyticus
pfam01909	640495922	DNA polymerase, beta domain protein region	640427106	Bacteria	Firmicutes	Clostridia	Thermoanaerobacterales	Thermoanaerobacterales Family III. Incertae Sedis	Caldicellulosiruptor	Caldicellulosiruptor saccharolyticus
pfam01909	640496007	DNA polymerase, beta domain protein region	640427106	Bacteria	Firmicutes	Clostridia	Thermoanaerobacterales	Thermoanaerobacterales Family III. Incertae Sedis	Caldicellulosiruptor	Caldicellulosiruptor saccharolyticus
pfam01934	640496008	protein of unknown function DUF86	640427106	Bacteria	Firmicutes	Clostridia	Thermoanaerobacterales	Thermoanaerobacterales Family III. Incertae Sedis	Caldicellulosiruptor	Caldicellulosiruptor saccharolyticus
pfam01909	640496028	nucleotidyltransferase	640427106	Bacteria	Firmicutes	Clostridia	Thermoanaerobacterales	Thermoanaerobacterales Family III. Incertae Sedis	Caldicellulosiruptor	Caldicellulosiruptor saccharolyticus
pfam05168	640496029	HEPN domain protein	640427106	Bacteria	Firmicutes	Clostridia	Thermoanaerobacterales	Thermoanaerobacterales Family III. Incertae Sedis	Caldicellulosiruptor	Caldicellulosiruptor saccharolyticus
pfam01934	640497013	protein of unknown function DUF86	640427106	Bacteria	Firmicutes	Clostridia	Thermoanaerobacterales	Thermoanaerobacterales Family III. Incertae Sedis	Caldicellulosiruptor	Caldicellulosiruptor saccharolyticus
pfam01909	640497014	DNA polymerase, beta domain protein region	640427106	Bacteria	Firmicutes	Clostridia	Thermoanaerobacterales	Thermoanaerobacterales Family III. Incertae Sedis	Caldicellulosiruptor	Caldicellulosiruptor saccharolyticus
pfam05168	640506394	HEPN domain protein	640427120	Archaea	Crenarchaeota	Thermoprotei	Sulfolobales	Sulfolobaceae	Metallosphaera	Metallosphaera sedula
pfam01909	640506395	DNA polymerase, beta domain protein region	640427120	Archaea	Crenarchaeota	Thermoprotei	Sulfolobales	Sulfolobaceae	Metallosphaera	Metallosphaera sedula
pfam05168	640506897	HEPN domain protein	640427120	Archaea	Crenarchaeota	Thermoprotei	Sulfolobales	Sulfolobaceae	Metallosphaera	Metallosphaera sedula
pfam01909	640506898	DNA polymerase, beta domain protein region	640427120	Archaea	Crenarchaeota	Thermoprotei	Sulfolobales	Sulfolobaceae	Metallosphaera	Metallosphaera sedula
pfam01909	640506940	DNA polymerase, beta domain protein region	640427120	Archaea	Crenarchaeota	Thermoprotei	Sulfolobales	Sulfolobaceae	Metallosphaera	Metallosphaera sedula
pfam05168	640506941	HEPN domain protein	640427120	Archaea	Crenarchaeota	Thermoprotei	Sulfolobales	Sulfolobaceae	Metallosphaera	Metallosphaera sedula
pfam05168	640507167	HEPN domain protein	640427120	Archaea	Crenarchaeota	Thermoprotei	Sulfolobales	Sulfolobaceae	Metallosphaera	Metallosphaera sedula
pfam01909	640507168	DNA polymerase, beta domain protein region	640427120	Archaea	Crenarchaeota	Thermoprotei	Sulfolobales	Sulfolobaceae	Metallosphaera	Metallosphaera sedula
pfam01909	640507236	DNA polymerase, beta domain protein region	640427120	Archaea	Crenarchaeota	Thermoprotei	Sulfolobales	Sulfolobaceae	Metallosphaera	Metallosphaera sedula
pfam05168	640507237	HEPN domain protein	640427120	Archaea	Crenarchaeota	Thermoprotei	Sulfolobales	Sulfolobaceae	Metallosphaera	Metallosphaera sedula
pfam01909	640526066	hypothetical protein	640427128	Bacteria	Firmicutes	Clostridia	Clostridiales	Peptococcaceae	Pelotomaculum	Pelotomaculum thermopropionicum
pfam05168	640526067	hypothetical protein	640427128	Bacteria	Firmicutes	Clostridia	Clostridiales	Peptococcaceae	Pelotomaculum	Pelotomaculum thermopropionicum
pfam01909	640526377	nucleotidyltransferase	640427128	Bacteria	Firmicutes	Clostridia	Clostridiales	Peptococcaceae	Pelotomaculum	Pelotomaculum thermopropionicum
pfam05168	640526378	hypothetical protein	640427128	Bacteria	Firmicutes	Clostridia	Clostridiales	Peptococcaceae	Pelotomaculum	Pelotomaculum thermopropionicum
pfam01909	640541793	putative transcriptional regulator, Cro/CI family/nucleotidyltransferase	640427108	Bacteria	Actinobacteria	Actinobacteria	Micrococcales	Microbacteriaceae	Clavibacter	Clavibacter michiganensis
pfam01934	640541794	hypothetical protein	640427108	Bacteria	Actinobacteria	Actinobacteria	Micrococcales	Microbacteriaceae	Clavibacter	Clavibacter michiganensis
pfam01909	640547735	DNA polymerase, beta domain protein region	640427115	Bacteria	Proteobacteria	Deltaproteobacteria	Desulfuromonadales	Geobacteraceae	Geobacter	Geobacter uraniireducens
pfam05168	640547736	HEPN domain protein	640427115	Bacteria	Proteobacteria	Deltaproteobacteria	Desulfuromonadales	Geobacteraceae	Geobacter	Geobacter uraniireducens
pfam01909	640547913	DNA polymerase, beta domain protein region	640427115	Bacteria	Proteobacteria	Deltaproteobacteria	Desulfuromonadales	Geobacteraceae	Geobacter	Geobacter uraniireducens
pfam01934	640547914	hypothetical protein	640427115	Bacteria	Proteobacteria	Deltaproteobacteria	Desulfuromonadales	Geobacteraceae	Geobacter	Geobacter uraniireducens
pfam01909	640548158	DNA polymerase, beta domain protein region	640427115	Bacteria	Proteobacteria	Deltaproteobacteria	Desulfuromonadales	Geobacteraceae	Geobacter	Geobacter uraniireducens
pfam01934	640548159	protein of unknown function DUF86	640427115	Bacteria	Proteobacteria	Deltaproteobacteria	Desulfuromonadales	Geobacteraceae	Geobacter	Geobacter uraniireducens
pfam01909	640548638	DNA polymerase, beta domain protein region	640427115	Bacteria	Proteobacteria	Deltaproteobacteria	Desulfuromonadales	Geobacteraceae	Geobacter	Geobacter uraniireducens
pfam08780	640548639	nucleotidyltransferase substrate binding protein, HI0074 family	640427115	Bacteria	Proteobacteria	Deltaproteobacteria	Desulfuromonadales	Geobacteraceae	Geobacter	Geobacter uraniireducens
pfam05168	640548703	HEPN domain protein	640427115	Bacteria	Proteobacteria	Deltaproteobacteria	Desulfuromonadales	Geobacteraceae	Geobacter	Geobacter uraniireducens
pfam01909	640548704	DNA polymerase, beta domain protein region	640427115	Bacteria	Proteobacteria	Deltaproteobacteria	Desulfuromonadales	Geobacteraceae	Geobacter	Geobacter uraniireducens
pfam01909	640549220	DNA polymerase, beta domain protein region	640427115	Bacteria	Proteobacteria	Deltaproteobacteria	Desulfuromonadales	Geobacteraceae	Geobacter	Geobacter uraniireducens
pfam05168	640549221	HEPN domain protein	640427115	Bacteria	Proteobacteria	Deltaproteobacteria	Desulfuromonadales	Geobacteraceae	Geobacter	Geobacter uraniireducens
pfam01909	640549352	DNA polymerase, beta domain protein region	640427115	Bacteria	Proteobacteria	Deltaproteobacteria	Desulfuromonadales	Geobacteraceae	Geobacter	Geobacter uraniireducens
pfam01934	640549353	protein of unknown function DUF86	640427115	Bacteria	Proteobacteria	Deltaproteobacteria	Desulfuromonadales	Geobacteraceae	Geobacter	Geobacter uraniireducens
pfam08780	640549583	hypothetical protein	640427115	Bacteria	Proteobacteria	Deltaproteobacteria	Desulfuromonadales	Geobacteraceae	Geobacter	Geobacter uraniireducens
pfam01909	640549584	DNA polymerase, beta domain protein region	640427115	Bacteria	Proteobacteria	Deltaproteobacteria	Desulfuromonadales	Geobacteraceae	Geobacter	Geobacter uraniireducens
pfam05168	640549965	HEPN domain protein	640427115	Bacteria	Proteobacteria	Deltaproteobacteria	Desulfuromonadales	Geobacteraceae	Geobacter	Geobacter uraniireducens
pfam01909	640549966	DNA polymerase, beta domain protein region	640427115	Bacteria	Proteobacteria	Deltaproteobacteria	Desulfuromonadales	Geobacteraceae	Geobacter	Geobacter uraniireducens
pfam01934	640550687	protein of unknown function DUF86	640427115	Bacteria	Proteobacteria	Deltaproteobacteria	Desulfuromonadales	Geobacteraceae	Geobacter	Geobacter uraniireducens
pfam01909	640550688	DNA polymerase, beta domain protein region	640427115	Bacteria	Proteobacteria	Deltaproteobacteria	Desulfuromonadales	Geobacteraceae	Geobacter	Geobacter uraniireducens
pfam01909	640551643	DNA polymerase, beta domain protein region	640427115	Bacteria	Proteobacteria	Deltaproteobacteria	Desulfuromonadales	Geobacteraceae	Geobacter	Geobacter uraniireducens
pfam01934	640551644	protein of unknown function DUF86	640427115	Bacteria	Proteobacteria	Deltaproteobacteria	Desulfuromonadales	Geobacteraceae	Geobacter	Geobacter uraniireducens
pfam05168	640562806	HEPN domain protein	640427150	Bacteria	Thermotogae	Thermotogae	Thermotogales	Thermotogaceae	Thermotoga	Thermotoga petrophila
pfam01909	640562807	DNA polymerase, beta domain protein region	640427150	Bacteria	Thermotogae	Thermotogae	Thermotogales	Thermotogaceae	Thermotoga	Thermotoga petrophila
pfam01934	640593705	protein of unknown function DUF86	640427139	Bacteria	Chloroflexi	Chloroflexia	Chloroflexales	Roseiflexaceae	Roseiflexus	Roseiflexus sp. RS-1
pfam01909	640593706	DNA polymerase, beta domain protein region	640427139	Bacteria	Chloroflexi	Chloroflexia	Chloroflexales	Roseiflexaceae	Roseiflexus	Roseiflexus sp. RS-1
pfam01909	640593715	hypothetical protein	640427139	Bacteria	Chloroflexi	Chloroflexia	Chloroflexales	Roseiflexaceae	Roseiflexus	Roseiflexus sp. RS-1
pfam05168	640593716	HEPN domain protein	640427139	Bacteria	Chloroflexi	Chloroflexia	Chloroflexales	Roseiflexaceae	Roseiflexus	Roseiflexus sp. RS-1
pfam05168	640593717	HEPN domain protein	640427139	Bacteria	Chloroflexi	Chloroflexia	Chloroflexales	Roseiflexaceae	Roseiflexus	Roseiflexus sp. RS-1
pfam01909	640593718	DNA polymerase, beta domain protein region	640427139	Bacteria	Chloroflexi	Chloroflexia	Chloroflexales	Roseiflexaceae	Roseiflexus	Roseiflexus sp. RS-1
pfam01909	640594166	DNA polymerase, beta domain protein region	640427139	Bacteria	Chloroflexi	Chloroflexia	Chloroflexales	Roseiflexaceae	Roseiflexus	Roseiflexus sp. RS-1
pfam01934	640594167	protein of unknown function DUF86	640427139	Bacteria	Chloroflexi	Chloroflexia	Chloroflexales	Roseiflexaceae	Roseiflexus	Roseiflexus sp. RS-1
pfam01909	640594383	DNA polymerase, beta domain protein region	640427139	Bacteria	Chloroflexi	Chloroflexia	Chloroflexales	Roseiflexaceae	Roseiflexus	Roseiflexus sp. RS-1
pfam01934	640594384	protein of unknown function DUF86	640427139	Bacteria	Chloroflexi	Chloroflexia	Chloroflexales	Roseiflexaceae	Roseiflexus	Roseiflexus sp. RS-1
pfam01934	640594513	protein of unknown function DUF86	640427139	Bacteria	Chloroflexi	Chloroflexia	Chloroflexales	Roseiflexaceae	Roseiflexus	Roseiflexus sp. RS-1
pfam01909	640594514	DNA polymerase, beta domain protein region	640427139	Bacteria	Chloroflexi	Chloroflexia	Chloroflexales	Roseiflexaceae	Roseiflexus	Roseiflexus sp. RS-1
pfam01909	640595059	DNA polymerase, beta domain protein region	640427139	Bacteria	Chloroflexi	Chloroflexia	Chloroflexales	Roseiflexaceae	Roseiflexus	Roseiflexus sp. RS-1
pfam05168	640595060	HEPN domain protein	640427139	Bacteria	Chloroflexi	Chloroflexia	Chloroflexales	Roseiflexaceae	Roseiflexus	Roseiflexus sp. RS-1
pfam01909	640595793	DNA polymerase, beta domain protein region	640427139	Bacteria	Chloroflexi	Chloroflexia	Chloroflexales	Roseiflexaceae	Roseiflexus	Roseiflexus sp. RS-1
pfam05168	640595794	HEPN domain protein	640427139	Bacteria	Chloroflexi	Chloroflexia	Chloroflexales	Roseiflexaceae	Roseiflexus	Roseiflexus sp. RS-1
pfam01909	640596136	DNA polymerase, beta domain protein region	640427139	Bacteria	Chloroflexi	Chloroflexia	Chloroflexales	Roseiflexaceae	Roseiflexus	Roseiflexus sp. RS-1
pfam01934	640596137	protein of unknown function DUF86	640427139	Bacteria	Chloroflexi	Chloroflexia	Chloroflexales	Roseiflexaceae	Roseiflexus	Roseiflexus sp. RS-1
pfam01934	640596546	protein of unknown function DUF86	640427139	Bacteria	Chloroflexi	Chloroflexia	Chloroflexales	Roseiflexaceae	Roseiflexus	Roseiflexus sp. RS-1
pfam01909	640596547	DNA polymerase, beta domain protein region	640427139	Bacteria	Chloroflexi	Chloroflexia	Chloroflexales	Roseiflexaceae	Roseiflexus	Roseiflexus sp. RS-1
pfam05168	640596632	HEPN domain protein	640427139	Bacteria	Chloroflexi	Chloroflexia	Chloroflexales	Roseiflexaceae	Roseiflexus	Roseiflexus sp. RS-1
pfam01909	640596633	DNA polymerase, beta domain protein region	640427139	Bacteria	Chloroflexi	Chloroflexia	Chloroflexales	Roseiflexaceae	Roseiflexus	Roseiflexus sp. RS-1
pfam01909	640597031	DNA polymerase, beta domain protein region	640427139	Bacteria	Chloroflexi	Chloroflexia	Chloroflexales	Roseiflexaceae	Roseiflexus	Roseiflexus sp. RS-1
pfam05168	640597032	HEPN domain protein	640427139	Bacteria	Chloroflexi	Chloroflexia	Chloroflexales	Roseiflexaceae	Roseiflexus	Roseiflexus sp. RS-1
pfam01909	640597100	DNA polymerase, beta domain protein region	640427139	Bacteria	Chloroflexi	Chloroflexia	Chloroflexales	Roseiflexaceae	Roseiflexus	Roseiflexus sp. RS-1
pfam08780	640597101	nucleotidyltransferase substrate binding protein, HI0074 family	640427139	Bacteria	Chloroflexi	Chloroflexia	Chloroflexales	Roseiflexaceae	Roseiflexus	Roseiflexus sp. RS-1
pfam01909	640597152	DNA polymerase, beta domain protein region	640427139	Bacteria	Chloroflexi	Chloroflexia	Chloroflexales	Roseiflexaceae	Roseiflexus	Roseiflexus sp. RS-1
pfam01934	640597153	protein of unknown function DUF86	640427139	Bacteria	Chloroflexi	Chloroflexia	Chloroflexales	Roseiflexaceae	Roseiflexus	Roseiflexus sp. RS-1
pfam01909	640597442	DNA polymerase, beta domain protein region	640427139	Bacteria	Chloroflexi	Chloroflexia	Chloroflexales	Roseiflexaceae	Roseiflexus	Roseiflexus sp. RS-1
pfam05168	640597443	HEPN domain protein	640427139	Bacteria	Chloroflexi	Chloroflexia	Chloroflexales	Roseiflexaceae	Roseiflexus	Roseiflexus sp. RS-1
pfam05168	640597514	HEPN domain protein	640427139	Bacteria	Chloroflexi	Chloroflexia	Chloroflexales	Roseiflexaceae	Roseiflexus	Roseiflexus sp. RS-1
pfam01909	640597515	DNA polymerase, beta domain protein region	640427139	Bacteria	Chloroflexi	Chloroflexia	Chloroflexales	Roseiflexaceae	Roseiflexus	Roseiflexus sp. RS-1
pfam05168	640597678	HEPN domain protein	640427139	Bacteria	Chloroflexi	Chloroflexia	Chloroflexales	Roseiflexaceae	Roseiflexus	Roseiflexus sp. RS-1
pfam01909	640597679	DNA polymerase, beta domain protein region	640427139	Bacteria	Chloroflexi	Chloroflexia	Chloroflexales	Roseiflexaceae	Roseiflexus	Roseiflexus sp. RS-1
pfam01934	640597997	protein of unknown function DUF86	640427139	Bacteria	Chloroflexi	Chloroflexia	Chloroflexales	Roseiflexaceae	Roseiflexus	Roseiflexus sp. RS-1
pfam01909	640597998	DNA polymerase, beta domain protein region	640427139	Bacteria	Chloroflexi	Chloroflexia	Chloroflexales	Roseiflexaceae	Roseiflexus	Roseiflexus sp. RS-1
pfam08780	640598084	nucleotidyltransferase substrate binding protein, HI0074 family	640427139	Bacteria	Chloroflexi	Chloroflexia	Chloroflexales	Roseiflexaceae	Roseiflexus	Roseiflexus sp. RS-1
pfam01909	640598085	DNA polymerase, beta domain protein region	640427139	Bacteria	Chloroflexi	Chloroflexia	Chloroflexales	Roseiflexaceae	Roseiflexus	Roseiflexus sp. RS-1
pfam01909	640598106	DNA polymerase, beta domain protein region	640427139	Bacteria	Chloroflexi	Chloroflexia	Chloroflexales	Roseiflexaceae	Roseiflexus	Roseiflexus sp. RS-1
pfam01934	640598107	protein of unknown function DUF86	640427139	Bacteria	Chloroflexi	Chloroflexia	Chloroflexales	Roseiflexaceae	Roseiflexus	Roseiflexus sp. RS-1
pfam08780	640609280	nucleotidyltransferase	640427116	Bacteria	Proteobacteria	Gammaproteobacteria	Pasteurellales	Pasteurellaceae	Haemophilus	Haemophilus influenzae
pfam01909	640609281	hypothetical protein	640427116	Bacteria	Proteobacteria	Gammaproteobacteria	Pasteurellales	Pasteurellaceae	Haemophilus	Haemophilus influenzae
pfam01909	640610882	nucleotidyltransferase	640427117	Bacteria	Proteobacteria	Gammaproteobacteria	Pasteurellales	Pasteurellaceae	Haemophilus	Haemophilus influenzae
pfam08780	640610883	inorganic polyphosphate/ATP-NAD kinase	640427117	Bacteria	Proteobacteria	Gammaproteobacteria	Pasteurellales	Pasteurellaceae	Haemophilus	Haemophilus influenzae
pfam01909	640613837	Nucleotidyltransferase domain.	640612206	Bacteria	Actinobacteria	Coriobacteriia	Coriobacteriales	Coriobacteriaceae	Collinsella	Collinsella aerofaciens
pfam08780	640613838	nucleotidyltransferase substrate binding protein, HI0074 family	640612206	Bacteria	Actinobacteria	Coriobacteriia	Coriobacteriales	Coriobacteriaceae	Collinsella	Collinsella aerofaciens
pfam01934	640620443	hypothetical protein	640612200	Bacteria	Firmicutes	Bacilli	Bacillales	Bacillaceae	Bacillus	Bacillus sp. B14905
pfam01909	640620444	possible nucleotidyltransferase	640612200	Bacteria	Firmicutes	Bacilli	Bacillales	Bacillaceae	Bacillus	Bacillus sp. B14905
pfam01934	640624917	hypothetical protein	640612201	Bacteria	Cyanobacteria	unclassified	Chroococcales	Aphanothecaceae	Crocosphaera	Crocosphaera chwakensis
pfam01909	640624918	hypothetical protein	640612201	Bacteria	Cyanobacteria	unclassified	Chroococcales	Aphanothecaceae	Crocosphaera	Crocosphaera chwakensis
pfam01909	640626465	nucleotidyltransferase	640612201	Bacteria	Cyanobacteria	unclassified	Chroococcales	Aphanothecaceae	Crocosphaera	Crocosphaera chwakensis
pfam01934	640626466	hypothetical protein	640612201	Bacteria	Cyanobacteria	unclassified	Chroococcales	Aphanothecaceae	Crocosphaera	Crocosphaera chwakensis
pfam01934	640626972	nucleotidyltransferase	640612201	Bacteria	Cyanobacteria	unclassified	Chroococcales	Aphanothecaceae	Crocosphaera	Crocosphaera chwakensis
pfam01909	640626973	hypothetical protein	640612201	Bacteria	Cyanobacteria	unclassified	Chroococcales	Aphanothecaceae	Crocosphaera	Crocosphaera chwakensis
pfam01934	640627918	hypothetical protein	640612201	Bacteria	Cyanobacteria	unclassified	Chroococcales	Aphanothecaceae	Crocosphaera	Crocosphaera chwakensis
pfam01909	640627919	nucleotidyltransferase	640612201	Bacteria	Cyanobacteria	unclassified	Chroococcales	Aphanothecaceae	Crocosphaera	Crocosphaera chwakensis
pfam01909	640628065	nucleotidyltransferase domain protein	640612201	Bacteria	Cyanobacteria	unclassified	Chroococcales	Aphanothecaceae	Crocosphaera	Crocosphaera chwakensis
pfam01934	640628066	hypothetical protein	640612201	Bacteria	Cyanobacteria	unclassified	Chroococcales	Aphanothecaceae	Crocosphaera	Crocosphaera chwakensis
pfam01934	640628836	hypothetical protein	640612201	Bacteria	Cyanobacteria	unclassified	Chroococcales	Aphanothecaceae	Crocosphaera	Crocosphaera chwakensis
pfam01909	640628837	nucleotidyltransferase	640612201	Bacteria	Cyanobacteria	unclassified	Chroococcales	Aphanothecaceae	Crocosphaera	Crocosphaera chwakensis
pfam01909	640629214	hypothetical protein	640612201	Bacteria	Cyanobacteria	unclassified	Chroococcales	Aphanothecaceae	Crocosphaera	Crocosphaera chwakensis
pfam01934	640629215	hypothetical protein	640612201	Bacteria	Cyanobacteria	unclassified	Chroococcales	Aphanothecaceae	Crocosphaera	Crocosphaera chwakensis
pfam01934	640632379	hypothetical protein	640612204	Bacteria	Bacteroidetes	Flavobacteriia	Flavobacteriales	unclassified	unclassified	Flavobacteria bacterium BAL38
pfam01909	640632380	hypothetical protein	640612204	Bacteria	Bacteroidetes	Flavobacteriia	Flavobacteriales	unclassified	unclassified	Flavobacteria bacterium BAL38
pfam01934	640633561	hypothetical protein	640612205	Bacteria	Proteobacteria	Gammaproteobacteria	Alteromonadales	Alteromonadaceae	Marinobacter	Marinobacter sp. ELB17
pfam01909	640633562	DNA polymerase, beta-like region	640612205	Bacteria	Proteobacteria	Gammaproteobacteria	Alteromonadales	Alteromonadaceae	Marinobacter	Marinobacter sp. ELB17
pfam08780	640681709	hypothetical protein	640612207	Bacteria	Proteobacteria	Gammaproteobacteria	Pasteurellales	Pasteurellaceae	Haemophilus	Haemophilus influenzae
pfam01909	640681710	nucleotidyltransferase	640612207	Bacteria	Proteobacteria	Gammaproteobacteria	Pasteurellales	Pasteurellaceae	Haemophilus	Haemophilus influenzae
pfam08780	640684628	hypothetical protein	640612208	Bacteria	Proteobacteria	Gammaproteobacteria	Pasteurellales	Pasteurellaceae	Haemophilus	Haemophilus influenzae
pfam01909	640684629	nucleotidyltransferase	640612208	Bacteria	Proteobacteria	Gammaproteobacteria	Pasteurellales	Pasteurellaceae	Haemophilus	Haemophilus influenzae
pfam01909	640687178	nucleotidyltransferase	640612209	Bacteria	Proteobacteria	Gammaproteobacteria	Pasteurellales	Pasteurellaceae	Haemophilus	Haemophilus influenzae
pfam08780	640687179	inorganic polyphosphate/ATP-NAD kinase	640612209	Bacteria	Proteobacteria	Gammaproteobacteria	Pasteurellales	Pasteurellaceae	Haemophilus	Haemophilus influenzae
pfam08780	640758289	hypothetical protein	640753027	Bacteria	Bacteroidetes	Flavobacteriia	Flavobacteriales	Flavobacteriaceae	Flavobacterium	Flavobacterium psychrophilum
pfam01909	640758290	hypothetical protein	640753027	Bacteria	Bacteroidetes	Flavobacteriia	Flavobacteriales	Flavobacteriaceae	Flavobacterium	Flavobacterium psychrophilum
pfam01909	640763073	hypothetical protein	640753008	Bacteria	Bacteroidetes	Bacteroidia	Bacteroidales	Bacteroidaceae	Bacteroides	Bacteroides vulgatus
pfam05168	640763074	hypothetical protein	640753008	Bacteria	Bacteroidetes	Bacteroidia	Bacteroidales	Bacteroidaceae	Bacteroides	Bacteroides vulgatus
pfam01934	640764036	hypothetical protein	640753008	Bacteria	Bacteroidetes	Bacteroidia	Bacteroidales	Bacteroidaceae	Bacteroides	Bacteroides vulgatus
pfam01909	640764037	conserved hypothetical protein, putative nucleotidyltransferase	640753008	Bacteria	Bacteroidetes	Bacteroidia	Bacteroidales	Bacteroidaceae	Bacteroides	Bacteroides vulgatus
pfam05168	640764117	hypothetical protein	640753008	Bacteria	Bacteroidetes	Bacteroidia	Bacteroidales	Bacteroidaceae	Bacteroides	Bacteroides vulgatus
pfam01909	640764118	hypothetical protein	640753008	Bacteria	Bacteroidetes	Bacteroidia	Bacteroidales	Bacteroidaceae	Bacteroides	Bacteroides vulgatus
pfam01934	640765876	conserved hypothetical protein, putative nucleotidyltransferase	640753039	Bacteria	Bacteroidetes	Bacteroidia	Bacteroidales	Tannerellaceae	Parabacteroides	Parabacteroides distasonis
pfam01909	640765877	conserved hypothetical protein, putative nucleotidyltransferase	640753039	Bacteria	Bacteroidetes	Bacteroidia	Bacteroidales	Tannerellaceae	Parabacteroides	Parabacteroides distasonis
pfam01934	640767265	hypothetical protein	640753039	Bacteria	Bacteroidetes	Bacteroidia	Bacteroidales	Tannerellaceae	Parabacteroides	Parabacteroides distasonis
pfam01909	640767266	conserved hypothetical protein, putative nucleotidyltransferase	640753039	Bacteria	Bacteroidetes	Bacteroidia	Bacteroidales	Tannerellaceae	Parabacteroides	Parabacteroides distasonis
pfam01909	640767920	hypothetical protein	640753039	Bacteria	Bacteroidetes	Bacteroidia	Bacteroidales	Tannerellaceae	Parabacteroides	Parabacteroides distasonis
pfam01934	640767921	hypothetical protein	640753039	Bacteria	Bacteroidetes	Bacteroidia	Bacteroidales	Tannerellaceae	Parabacteroides	Parabacteroides distasonis
pfam08780	640767946	hypothetical protein	640753039	Bacteria	Bacteroidetes	Bacteroidia	Bacteroidales	Tannerellaceae	Parabacteroides	Parabacteroides distasonis
pfam01909	640767947	putative nucleotidyltransferase	640753039	Bacteria	Bacteroidetes	Bacteroidia	Bacteroidales	Tannerellaceae	Parabacteroides	Parabacteroides distasonis
pfam01909	640767991	hypothetical protein	640753039	Bacteria	Bacteroidetes	Bacteroidia	Bacteroidales	Tannerellaceae	Parabacteroides	Parabacteroides distasonis
pfam08780	640767992	hypothetical protein	640753039	Bacteria	Bacteroidetes	Bacteroidia	Bacteroidales	Tannerellaceae	Parabacteroides	Parabacteroides distasonis
pfam01909	640769968	DNA polymerase, beta domain protein region	640753057	Bacteria	Thermotogae	Thermotogae	Thermotogales	Fervidobacteriaceae	Thermosipho	Thermosipho melanesiensis
pfam01934	640769969	protein of unknown function DUF86	640753057	Bacteria	Thermotogae	Thermotogae	Thermotogales	Fervidobacteriaceae	Thermosipho	Thermosipho melanesiensis
pfam01909	640772276	DNA polymerase, beta domain protein region	640753016	Bacteria	Firmicutes	Clostridia	Clostridiales	Clostridiaceae	Clostridium	Clostridium beijerinckii
pfam01934	640772277	hypothetical protein	640753016	Bacteria	Firmicutes	Clostridia	Clostridiales	Clostridiaceae	Clostridium	Clostridium beijerinckii
pfam08780	640781640	nucleotidyltransferase substrate binding protein, HI0074 family	640753002	Bacteria	Firmicutes	Clostridia	Clostridiales	Clostridiaceae	Alkaliphilus	Alkaliphilus metalliredigens
pfam01909	640781641	DNA polymerase, beta domain protein region	640753002	Bacteria	Firmicutes	Clostridia	Clostridiales	Clostridiaceae	Alkaliphilus	Alkaliphilus metalliredigens
pfam01909	640781656	DNA polymerase, beta domain protein region	640753002	Bacteria	Firmicutes	Clostridia	Clostridiales	Clostridiaceae	Alkaliphilus	Alkaliphilus metalliredigens
pfam05168	640781657	HEPN domain protein	640753002	Bacteria	Firmicutes	Clostridia	Clostridiales	Clostridiaceae	Alkaliphilus	Alkaliphilus metalliredigens
pfam01909	640787381	DNA polymerase beta domain protein region	640753036	Archaea	Euryarchaeota	Methanococci	Methanococcales	Methanococcaceae	Methanococcus	Methanococcus vannielii
pfam05168	640787382	HEPN domain protein	640753036	Archaea	Euryarchaeota	Methanococci	Methanococcales	Methanococcaceae	Methanococcus	Methanococcus vannielii
pfam01934	640788342	hypothetical protein	640753034	Archaea	Euryarchaeota	Methanococci	Methanococcales	Methanococcaceae	Methanococcus	Methanococcus aeolicus
pfam01909	640788343	DNA polymerase beta domain protein region	640753034	Archaea	Euryarchaeota	Methanococci	Methanococcales	Methanococcaceae	Methanococcus	Methanococcus aeolicus
pfam01909	640794104	DNA polymerase beta domain protein region	640753035	Archaea	Euryarchaeota	Methanococci	Methanococcales	Methanococcaceae	Methanococcus	Methanococcus maripaludis
pfam05168	640794105	hypothetical protein	640753035	Archaea	Euryarchaeota	Methanococci	Methanococcales	Methanococcaceae	Methanococcus	Methanococcus maripaludis
pfam01909	640805404	DNA polymerase beta domain protein region	640753033	Bacteria	Proteobacteria	Gammaproteobacteria	Oceanospirillales	Oceanospirillaceae	Marinomonas	Marinomonas sp. MWYL1
pfam01934	640805405	protein of unknown function DUF86	640753033	Bacteria	Proteobacteria	Gammaproteobacteria	Oceanospirillales	Oceanospirillaceae	Marinomonas	Marinomonas sp. MWYL1
pfam08780	640807742	nucleotidyltransferase substrate binding protein, HI0074 family	640753001	Bacteria	Proteobacteria	Gammaproteobacteria	Pasteurellales	Pasteurellaceae	Actinobacillus	Actinobacillus succinogenes
pfam01909	640807743	DNA polymerase beta domain protein region	640753001	Bacteria	Proteobacteria	Gammaproteobacteria	Pasteurellales	Pasteurellaceae	Actinobacillus	Actinobacillus succinogenes
pfam08780	640819395	nucleotidyltransferase, substrate-binding protein	640753037	Bacteria	Proteobacteria	Epsilonproteobacteria	unclassified	unclassified	Nitratiruptor	Nitratiruptor sp. SB155-2
pfam01909	640819396	nucleotidyltransferase	640753037	Bacteria	Proteobacteria	Epsilonproteobacteria	unclassified	unclassified	Nitratiruptor	Nitratiruptor sp. SB155-2
pfam01909	640819851	hypothetical protein	640753037	Bacteria	Proteobacteria	Epsilonproteobacteria	unclassified	unclassified	Nitratiruptor	Nitratiruptor sp. SB155-2
pfam01934	640819852	hypothetical protein	640753037	Bacteria	Proteobacteria	Epsilonproteobacteria	unclassified	unclassified	Nitratiruptor	Nitratiruptor sp. SB155-2
pfam01934	640820651	hypothetical protein	640753037	Bacteria	Proteobacteria	Epsilonproteobacteria	unclassified	unclassified	Nitratiruptor	Nitratiruptor sp. SB155-2
pfam01909	640820652	nucleotidyltransferase	640753037	Bacteria	Proteobacteria	Epsilonproteobacteria	unclassified	unclassified	Nitratiruptor	Nitratiruptor sp. SB155-2
pfam01909	640820660	nucleotidyltransferase	640753037	Bacteria	Proteobacteria	Epsilonproteobacteria	unclassified	unclassified	Nitratiruptor	Nitratiruptor sp. SB155-2
pfam05168	640820661	nucleotide-binding protein	640753037	Bacteria	Proteobacteria	Epsilonproteobacteria	unclassified	unclassified	Nitratiruptor	Nitratiruptor sp. SB155-2
pfam01934	640820863	hypothetical protein	640753037	Bacteria	Proteobacteria	Epsilonproteobacteria	unclassified	unclassified	Nitratiruptor	Nitratiruptor sp. SB155-2
pfam01909	640820864	nucleotidyltransferase	640753037	Bacteria	Proteobacteria	Epsilonproteobacteria	unclassified	unclassified	Nitratiruptor	Nitratiruptor sp. SB155-2
pfam01909	640821306	hypothetical protein	640753056	Bacteria	Proteobacteria	Epsilonproteobacteria	unclassified	unclassified	Sulfurovum	Sulfurovum sp. NBC37-1
pfam01934	640821307	hypothetical protein	640753056	Bacteria	Proteobacteria	Epsilonproteobacteria	unclassified	unclassified	Sulfurovum	Sulfurovum sp. NBC37-1
pfam01909	640821974	hypothetical protein	640753056	Bacteria	Proteobacteria	Epsilonproteobacteria	unclassified	unclassified	Sulfurovum	Sulfurovum sp. NBC37-1
pfam01934	640821975	hypothetical protein	640753056	Bacteria	Proteobacteria	Epsilonproteobacteria	unclassified	unclassified	Sulfurovum	Sulfurovum sp. NBC37-1
pfam01909	640853608	hypothetical protein	640753019	Bacteria	Firmicutes	Clostridia	Clostridiales	Clostridiaceae	Clostridium	Clostridium botulinum
pfam01934	640853609	hypothetical protein	640753019	Bacteria	Firmicutes	Clostridia	Clostridiales	Clostridiaceae	Clostridium	Clostridium botulinum
pfam01934	640858490	hypothetical protein	640753020	Bacteria	Firmicutes	Clostridia	Clostridiales	Clostridiaceae	Clostridium	Clostridium kluyveri
pfam01909	640858491	Predicted nucleotidyltransferase	640753020	Bacteria	Firmicutes	Clostridia	Clostridiales	Clostridiaceae	Clostridium	Clostridium kluyveri
pfam01934	640859290	hypothetical protein	640753020	Bacteria	Firmicutes	Clostridia	Clostridiales	Clostridiaceae	Clostridium	Clostridium kluyveri
pfam01909	640859291	Predicted nucleotidyltransferase	640753020	Bacteria	Firmicutes	Clostridia	Clostridiales	Clostridiaceae	Clostridium	Clostridium kluyveri
pfam08780	640859313	hypothetical protein	640753020	Bacteria	Firmicutes	Clostridia	Clostridiales	Clostridiaceae	Clostridium	Clostridium kluyveri
pfam01909	640859314	hypothetical protein	640753020	Bacteria	Firmicutes	Clostridia	Clostridiales	Clostridiaceae	Clostridium	Clostridium kluyveri
pfam01934	640859315	hypothetical protein	640753020	Bacteria	Firmicutes	Clostridia	Clostridiales	Clostridiaceae	Clostridium	Clostridium kluyveri
pfam01909	640859316	hypothetical protein	640753020	Bacteria	Firmicutes	Clostridia	Clostridiales	Clostridiaceae	Clostridium	Clostridium kluyveri
pfam01909	640867579	DNA polymerase, beta domain protein region	640753014	Archaea	Euryarchaeota	Methanomicrobia	Methanomicrobiales	Methanoregulaceae	Methanoregula	Methanoregula boonei
pfam05168	640867580	HEPN domain protein	640753014	Archaea	Euryarchaeota	Methanomicrobia	Methanomicrobiales	Methanoregulaceae	Methanoregula	Methanoregula boonei
pfam01909	640867583	DNA polymerase, beta domain protein region	640753014	Archaea	Euryarchaeota	Methanomicrobia	Methanomicrobiales	Methanoregulaceae	Methanoregula	Methanoregula boonei
pfam01934	640867584	protein of unknown function DUF86	640753014	Archaea	Euryarchaeota	Methanomicrobia	Methanomicrobiales	Methanoregulaceae	Methanoregula	Methanoregula boonei
pfam01934	640867587	protein of unknown function DUF86	640753014	Archaea	Euryarchaeota	Methanomicrobia	Methanomicrobiales	Methanoregulaceae	Methanoregula	Methanoregula boonei
pfam01909	640867588	DNA polymerase, beta domain protein region	640753014	Archaea	Euryarchaeota	Methanomicrobia	Methanomicrobiales	Methanoregulaceae	Methanoregula	Methanoregula boonei
pfam01934	640874254	protein of unknown function DUF86	640753026	Bacteria	Thermotogae	Thermotogae	Thermotogales	Fervidobacteriaceae	Fervidobacterium	Fervidobacterium nodosum
pfam01909	640874255	DNA polymerase beta domain protein region	640753026	Bacteria	Thermotogae	Thermotogae	Thermotogales	Fervidobacteriaceae	Fervidobacterium	Fervidobacterium nodosum
pfam01909	640892253	DNA polymerase beta domain protein region	640753047	Bacteria	Chloroflexi	Chloroflexia	Chloroflexales	Roseiflexaceae	Roseiflexus	Roseiflexus castenholzii
pfam01934	640892254	protein of unknown function DUF86	640753047	Bacteria	Chloroflexi	Chloroflexia	Chloroflexales	Roseiflexaceae	Roseiflexus	Roseiflexus castenholzii
pfam08780	640892259	nucleotidyltransferase substrate binding protein, HI0074 family	640753047	Bacteria	Chloroflexi	Chloroflexia	Chloroflexales	Roseiflexaceae	Roseiflexus	Roseiflexus castenholzii
pfam01909	640892260	DNA polymerase beta domain protein region	640753047	Bacteria	Chloroflexi	Chloroflexia	Chloroflexales	Roseiflexaceae	Roseiflexus	Roseiflexus castenholzii
pfam05168	640892734	HEPN domain protein	640753047	Bacteria	Chloroflexi	Chloroflexia	Chloroflexales	Roseiflexaceae	Roseiflexus	Roseiflexus castenholzii
pfam01909	640892735	DNA polymerase beta domain protein region	640753047	Bacteria	Chloroflexi	Chloroflexia	Chloroflexales	Roseiflexaceae	Roseiflexus	Roseiflexus castenholzii
pfam05168	640892736	HEPN domain protein	640753047	Bacteria	Chloroflexi	Chloroflexia	Chloroflexales	Roseiflexaceae	Roseiflexus	Roseiflexus castenholzii
pfam01909	640892737	DNA polymerase beta domain protein region	640753047	Bacteria	Chloroflexi	Chloroflexia	Chloroflexales	Roseiflexaceae	Roseiflexus	Roseiflexus castenholzii
pfam01934	640892918	protein of unknown function DUF86	640753047	Bacteria	Chloroflexi	Chloroflexia	Chloroflexales	Roseiflexaceae	Roseiflexus	Roseiflexus castenholzii
pfam01909	640892919	DNA polymerase beta domain protein region	640753047	Bacteria	Chloroflexi	Chloroflexia	Chloroflexales	Roseiflexaceae	Roseiflexus	Roseiflexus castenholzii
pfam01909	640893033	DNA polymerase beta domain protein region	640753047	Bacteria	Chloroflexi	Chloroflexia	Chloroflexales	Roseiflexaceae	Roseiflexus	Roseiflexus castenholzii
pfam01934	640893034	protein of unknown function DUF86	640753047	Bacteria	Chloroflexi	Chloroflexia	Chloroflexales	Roseiflexaceae	Roseiflexus	Roseiflexus castenholzii
pfam01909	640893239	DNA polymerase beta domain protein region	640753047	Bacteria	Chloroflexi	Chloroflexia	Chloroflexales	Roseiflexaceae	Roseiflexus	Roseiflexus castenholzii
pfam01934	640893240	protein of unknown function DUF86	640753047	Bacteria	Chloroflexi	Chloroflexia	Chloroflexales	Roseiflexaceae	Roseiflexus	Roseiflexus castenholzii
pfam01909	640893339	DNA polymerase beta domain protein region	640753047	Bacteria	Chloroflexi	Chloroflexia	Chloroflexales	Roseiflexaceae	Roseiflexus	Roseiflexus castenholzii
pfam08780	640893340	nucleotidyltransferase substrate binding protein, HI0074 family	640753047	Bacteria	Chloroflexi	Chloroflexia	Chloroflexales	Roseiflexaceae	Roseiflexus	Roseiflexus castenholzii
pfam01909	640893439	DNA polymerase beta domain protein region	640753047	Bacteria	Chloroflexi	Chloroflexia	Chloroflexales	Roseiflexaceae	Roseiflexus	Roseiflexus castenholzii
pfam05168	640893440	HEPN domain protein	640753047	Bacteria	Chloroflexi	Chloroflexia	Chloroflexales	Roseiflexaceae	Roseiflexus	Roseiflexus castenholzii
pfam05168	640894056	HEPN domain protein	640753047	Bacteria	Chloroflexi	Chloroflexia	Chloroflexales	Roseiflexaceae	Roseiflexus	Roseiflexus castenholzii
pfam01909	640894057	DNA polymerase beta domain protein region	640753047	Bacteria	Chloroflexi	Chloroflexia	Chloroflexales	Roseiflexaceae	Roseiflexus	Roseiflexus castenholzii
pfam05168	640894479	HEPN domain protein	640753047	Bacteria	Chloroflexi	Chloroflexia	Chloroflexales	Roseiflexaceae	Roseiflexus	Roseiflexus castenholzii
pfam01909	640894480	DNA polymerase beta domain protein region	640753047	Bacteria	Chloroflexi	Chloroflexia	Chloroflexales	Roseiflexaceae	Roseiflexus	Roseiflexus castenholzii
pfam01909	640894546	DNA polymerase beta domain protein region	640753047	Bacteria	Chloroflexi	Chloroflexia	Chloroflexales	Roseiflexaceae	Roseiflexus	Roseiflexus castenholzii
pfam01934	640894547	protein of unknown function DUF86	640753047	Bacteria	Chloroflexi	Chloroflexia	Chloroflexales	Roseiflexaceae	Roseiflexus	Roseiflexus castenholzii
pfam01909	640894592	DNA polymerase beta domain protein region	640753047	Bacteria	Chloroflexi	Chloroflexia	Chloroflexales	Roseiflexaceae	Roseiflexus	Roseiflexus castenholzii
pfam01934	640894593	protein of unknown function DUF86	640753047	Bacteria	Chloroflexi	Chloroflexia	Chloroflexales	Roseiflexaceae	Roseiflexus	Roseiflexus castenholzii
pfam01909	640895135	DNA polymerase beta domain protein region	640753047	Bacteria	Chloroflexi	Chloroflexia	Chloroflexales	Roseiflexaceae	Roseiflexus	Roseiflexus castenholzii
pfam01934	640895136	protein of unknown function DUF86	640753047	Bacteria	Chloroflexi	Chloroflexia	Chloroflexales	Roseiflexaceae	Roseiflexus	Roseiflexus castenholzii
pfam01909	640895347	DNA polymerase beta domain protein region	640753047	Bacteria	Chloroflexi	Chloroflexia	Chloroflexales	Roseiflexaceae	Roseiflexus	Roseiflexus castenholzii
pfam05168	640895348	HEPN domain protein	640753047	Bacteria	Chloroflexi	Chloroflexia	Chloroflexales	Roseiflexaceae	Roseiflexus	Roseiflexus castenholzii
pfam01934	640895773	protein of unknown function DUF86	640753047	Bacteria	Chloroflexi	Chloroflexia	Chloroflexales	Roseiflexaceae	Roseiflexus	Roseiflexus castenholzii
pfam01909	640895774	hypothetical protein	640753047	Bacteria	Chloroflexi	Chloroflexia	Chloroflexales	Roseiflexaceae	Roseiflexus	Roseiflexus castenholzii
pfam05168	640896030	HEPN domain protein	640753047	Bacteria	Chloroflexi	Chloroflexia	Chloroflexales	Roseiflexaceae	Roseiflexus	Roseiflexus castenholzii
pfam01909	640896031	DNA polymerase beta domain protein region	640753047	Bacteria	Chloroflexi	Chloroflexia	Chloroflexales	Roseiflexaceae	Roseiflexus	Roseiflexus castenholzii
pfam01909	640896068	DNA polymerase beta domain protein region	640753047	Bacteria	Chloroflexi	Chloroflexia	Chloroflexales	Roseiflexaceae	Roseiflexus	Roseiflexus castenholzii
pfam01934	640896069	protein of unknown function DUF86	640753047	Bacteria	Chloroflexi	Chloroflexia	Chloroflexales	Roseiflexaceae	Roseiflexus	Roseiflexus castenholzii
pfam01909	640896239	hypothetical protein	640753047	Bacteria	Chloroflexi	Chloroflexia	Chloroflexales	Roseiflexaceae	Roseiflexus	Roseiflexus castenholzii
pfam05168	640896240	HEPN domain protein	640753047	Bacteria	Chloroflexi	Chloroflexia	Chloroflexales	Roseiflexaceae	Roseiflexus	Roseiflexus castenholzii
pfam01934	640902570	Uncharacterized conserved protein	640753022	Bacteria	Proteobacteria	Gammaproteobacteria	Enterobacterales	Enterobacteriaceae	Cronobacter	Cronobacter sakazakii
pfam01909	640902571	Predicted nucleotidyltransferases	640753022	Bacteria	Proteobacteria	Gammaproteobacteria	Enterobacterales	Enterobacteriaceae	Cronobacter	Cronobacter sakazakii
pfam01934	640949180	hypothetical protein	640753004	Bacteria	Proteobacteria	Epsilonproteobacteria	Campylobacterales	Campylobacteraceae	Arcobacter	Arcobacter butzleri
pfam01909	640949181	hypothetical protein	640753004	Bacteria	Proteobacteria	Epsilonproteobacteria	Campylobacterales	Campylobacteraceae	Arcobacter	Arcobacter butzleri
pfam08780	640954779	Nucleotidyltransferase substrate binding protein	640753044	Bacteria	Proteobacteria	Alphaproteobacteria	Rickettsiales	Rickettsiaceae	Rickettsia	Rickettsia bellii
pfam01909	640954780	Nucleotidyltransferase	640753044	Bacteria	Proteobacteria	Alphaproteobacteria	Rickettsiales	Rickettsiaceae	Rickettsia	Rickettsia bellii
pfam01909	641000005	Predicted nucleotidyltransferases	640963022	Bacteria	Firmicutes	Clostridia	Clostridiales	Eubacteriaceae	Eubacterium	Eubacterium ventriosum
pfam05168	641000006	Uncharacterized conserved protein related to C-terminal domain of eukaryotic chaperone, SACSIN	640963022	Bacteria	Firmicutes	Clostridia	Clostridiales	Eubacteriaceae	Eubacterium	Eubacterium ventriosum
pfam05168	641007948	Uncharacterized conserved protein related to C-terminal domain of eukaryotic chaperone, SACSIN	640963024	Bacteria	Firmicutes	Clostridia	Clostridiales	Lachnospiraceae	Blautia	Blautia obeum
pfam01909	641007949	Predicted nucleotidyltransferases	640963024	Bacteria	Firmicutes	Clostridia	Clostridiales	Lachnospiraceae	Blautia	Blautia obeum
pfam01909	641010276	Predicted nucleotidyltransferases	640963025	Bacteria	Firmicutes	Clostridia	Clostridiales	Lachnospiraceae	Blautia	[Ruminococcus] torques
pfam08780	641010277	nucleotidyltransferase substrate binding protein, HI0074 family	640963025	Bacteria	Firmicutes	Clostridia	Clostridiales	Lachnospiraceae	Blautia	[Ruminococcus] torques
pfam01909	641010607	Predicted nucleotidyltransferases	640963025	Bacteria	Firmicutes	Clostridia	Clostridiales	Lachnospiraceae	Blautia	[Ruminococcus] torques
pfam05168	641010608	Uncharacterized conserved protein related to C-terminal domain of eukaryotic chaperone, SACSIN	640963025	Bacteria	Firmicutes	Clostridia	Clostridiales	Lachnospiraceae	Blautia	[Ruminococcus] torques
pfam01909	641010662	Predicted nucleotidyltransferases	640963025	Bacteria	Firmicutes	Clostridia	Clostridiales	Lachnospiraceae	Blautia	[Ruminococcus] torques
pfam01934	641010663	Uncharacterized conserved protein	640963025	Bacteria	Firmicutes	Clostridia	Clostridiales	Lachnospiraceae	Blautia	[Ruminococcus] torques
pfam08780	641021576	nucleotidyltransferase substrate binding protein, family	640963004	Bacteria	Proteobacteria	Gammaproteobacteria	Vibrionales	Vibrionaceae	Vibrio	Vibrio cholerae
pfam01909	641021577	conserved hypothetical protein	640963004	Bacteria	Proteobacteria	Gammaproteobacteria	Vibrionales	Vibrionaceae	Vibrio	Vibrio cholerae
pfam08780	641026020	nucleotidyltransferase substrate binding protein, family	640963003	Bacteria	Proteobacteria	Gammaproteobacteria	Vibrionales	Vibrionaceae	Vibrio	Vibrio cholerae
pfam01909	641026021	nucleotidyltransferase domain protein	640963003	Bacteria	Proteobacteria	Gammaproteobacteria	Vibrionales	Vibrionaceae	Vibrio	Vibrio cholerae
pfam01934	641044804	Uncharacterized conserved protein	640963016	Bacteria	Bacteroidetes	Bacteroidia	Bacteroidales	Tannerellaceae	Parabacteroides	Parabacteroides merdae
pfam01909	641044805	Predicted nucleotidyltransferases	640963016	Bacteria	Bacteroidetes	Bacteroidia	Bacteroidales	Tannerellaceae	Parabacteroides	Parabacteroides merdae
pfam01909	641044841	Predicted nucleotidyltransferases	640963016	Bacteria	Bacteroidetes	Bacteroidia	Bacteroidales	Tannerellaceae	Parabacteroides	Parabacteroides merdae
pfam01934	641044842	Uncharacterized conserved protein	640963016	Bacteria	Bacteroidetes	Bacteroidia	Bacteroidales	Tannerellaceae	Parabacteroides	Parabacteroides merdae
pfam05168	641096410	conserved hypothetical protein	640963011	Bacteria	Proteobacteria	Gammaproteobacteria	Thiotrichales	Thiotrichaceae	Beggiatoa	Beggiatoa sp. PS
pfam01909	641096411	nucleotidyltransferase domain protein	640963011	Bacteria	Proteobacteria	Gammaproteobacteria	Thiotrichales	Thiotrichaceae	Beggiatoa	Beggiatoa sp. PS
pfam01909	641096695	DNA polymerase, beta-like region	640963011	Bacteria	Proteobacteria	Gammaproteobacteria	Thiotrichales	Thiotrichaceae	Beggiatoa	Beggiatoa sp. PS
pfam08780	641096696	Nucleotidyltransferase substrate binding protein, HI0074	640963011	Bacteria	Proteobacteria	Gammaproteobacteria	Thiotrichales	Thiotrichaceae	Beggiatoa	Beggiatoa sp. PS
pfam01909	641126880	hypothetical protein	640963039	Bacteria	Proteobacteria	Epsilonproteobacteria	Nautiliales	Nautiliaceae	Caminibacter	Caminibacter mediatlanticus
pfam01934	641126881	hypothetical protein	640963039	Bacteria	Proteobacteria	Epsilonproteobacteria	Nautiliales	Nautiliaceae	Caminibacter	Caminibacter mediatlanticus
pfam01909	641127335	hypothetical protein	640963039	Bacteria	Proteobacteria	Epsilonproteobacteria	Nautiliales	Nautiliaceae	Caminibacter	Caminibacter mediatlanticus
pfam08780	641127336	hypothetical protein	640963039	Bacteria	Proteobacteria	Epsilonproteobacteria	Nautiliales	Nautiliaceae	Caminibacter	Caminibacter mediatlanticus
pfam01909	641212646	putative nucleotidyltransferase	641210217	Plasmid:Bacteria	Proteobacteria	Gammaproteobacteria	Aeromonadales	Aeromonadaceae	Aeromonas	punctata
pfam01934	641212647	hypothetical protein	641210217	Plasmid:Bacteria	Proteobacteria	Gammaproteobacteria	Aeromonadales	Aeromonadaceae	Aeromonas	punctata
pfam01909	641214449	hypothetical protein	641210366	Plasmid:Bacteria	Proteobacteria	Gammaproteobacteria	Pseudomonadales	Pseudomonadaceae	Pseudomonas	aeruginosa
pfam01934	641214450	hypothetical protein	641210366	Plasmid:Bacteria	Proteobacteria	Gammaproteobacteria	Pseudomonadales	Pseudomonadaceae	Pseudomonas	aeruginosa
pfam01934	641232876	protein of unknown function DUF86	641228511	Bacteria	Thermotogae	Thermotogae	Thermotogales	Thermotogaceae	Pseudothermotoga	Pseudothermotoga lettingae
pfam01909	641232877	DNA polymerase beta domain protein region	641228511	Bacteria	Thermotogae	Thermotogae	Thermotogales	Thermotogaceae	Pseudothermotoga	Pseudothermotoga lettingae
pfam08780	641233617	Nucleotidyltransferase substrate binding protein	641228503	Bacteria	Proteobacteria	Alphaproteobacteria	Rickettsiales	Rickettsiaceae	Rickettsia	Rickettsia massiliae
pfam01909	641233618	Nucleotidyltransferase domain	641228503	Bacteria	Proteobacteria	Alphaproteobacteria	Rickettsiales	Rickettsiaceae	Rickettsia	Rickettsia massiliae
pfam01909	641239625	DNA polymerase beta domain protein region	641228492	Bacteria	Actinobacteria	Actinobacteria	Frankiales	Frankiaceae	Frankia	Frankia sp. EAN1pec
pfam01934	641239626	protein of unknown function DUF86	641228492	Bacteria	Actinobacteria	Actinobacteria	Frankiales	Frankiaceae	Frankia	Frankia sp. EAN1pec
pfam01909	641275385	DNA polymerase beta domain protein region	641228483	Archaea	Crenarchaeota	Thermoprotei	Thermoproteales	Thermoproteaceae	Caldivirga	Caldivirga maquilingensis
pfam05168	641275386	HEPN domain protein	641228483	Archaea	Crenarchaeota	Thermoprotei	Thermoproteales	Thermoproteaceae	Caldivirga	Caldivirga maquilingensis
pfam01909	641275827	DNA polymerase beta domain protein region	641228483	Archaea	Crenarchaeota	Thermoprotei	Thermoproteales	Thermoproteaceae	Caldivirga	Caldivirga maquilingensis
pfam05168	641275828	HEPN domain protein	641228483	Archaea	Crenarchaeota	Thermoprotei	Thermoproteales	Thermoproteaceae	Caldivirga	Caldivirga maquilingensis
pfam05168	641275944	HEPN domain protein	641228483	Archaea	Crenarchaeota	Thermoprotei	Thermoproteales	Thermoproteaceae	Caldivirga	Caldivirga maquilingensis
[truncated: 57,258 more rows]
